# Supplementary material for: Comparative Proteomics Analysis Reveals Differential Immune Responses of Paralichthys olivaceus to Edwardsiella tarda Infection Under High and Low Temperature
Source: Biology (Basel). 2025 Oct 15;14(10):1417. doi: 10.3390/biology14101417 (PMC12561018; doi:10.3390/biology14101417)
Supplement: Supplementary file 1 [file biology-14-01417-s001.zip › Supplementary File/Table S1.xlsx]

## Sheet: 302 DAPs in HI-HC group
Protein	ProteinGroup	FastaHeaders	Proteins	Peptides	RazorUniquePeptides	UniquePeptides	Coverage	MolWeight	LFQ intensity H-ET-1	LFQ intensity H-ET-2	LFQ intensity H-ET-3	average H-ET	LFQ intensity H-CO-1	LFQ intensity H-CO-2	LFQ intensity H-CO-3	average H-CO	H-ET/H-CO	t test p value	GO annotations	KO(Name)	Pathways	Subcellular localization	Domain
XP_019941275.1	XP_019941275.1PREDICTED:unconventionalmyosin-Ic-like[Paralichthysolivaceus];XP_019941274.1PREDICTED:unconventionalmyosin-Ic-like[Paralichthysolivaceus]	XP_019941275.1 PREDICTED: unconventional myosin-Ic-like [Paralichthys olivaceus];XP_019941274.1 PREDICTED: unconventional myosin-Ic-like [Paralichthys olivaceus]	2	6	4	4	8.8	120.88		94201000	56069000	75135000	22213000	22802000	34076000	2.63637e+07	2.84995	0.0479012	GO:0016459(CC:myosin complex);GO:0003779(MF:actin binding);GO:0005524(MF:ATP binding);GO:0003774(MF:motor activity)			Cytoplasmic;Nuclear	PF06017(Unconventional myosin tail, actin- and lipid-binding);PF00612(IQ calmodulin-binding motif);PF00063(Myosin head (motor domain))
XP_019969273.1	XP_019969273.1PREDICTED:macrophagemannosereceptor1-like[Paralichthysolivaceus]	XP_019969273.1 PREDICTED: macrophage mannose receptor 1-like [Paralichthys olivaceus]	1	22	22	22	22.4	162.07	356920000	358160000	440550000	385210000	56797000	169560000	254150000	160169000	2.40502	0.0239399	GO:0016021(CC:integral component of membrane)	K06560(MRC)	ko04145(Phagosome)	Extracellular;PlasmaMembrane;Lysosomal	PF00059(Lectin C-type domain);PF00040(Fibronectin type II domain)
XP_019935911.1	XP_019935911.1PREDICTED:synapse-associatedprotein1-likeisoformX2[Paralichthysolivaceus];XP_019935910.1PREDICTED:synapse-associatedprotein1-likeisoformX1[Paralichthysolivaceus]	XP_019935911.1 PREDICTED: synapse-associated protein 1-like isoform X2 [Paralichthys olivaceus];XP_019935910.1 PREDICTED: synapse-associated protein 1-like isoform X1 [Paralichthys olivaceus]	2	1	1	1	1.9	41.809	211700000		207860000	209780000	97776000	72278000	97785000	8.92797e+07	2.3497	0.00165811				Cytoplasmic;Nuclear	PF03909(BSD domain)
XP_019952398.1	XP_019952398.1PREDICTED:LOWQUALITYPROTEIN:alkalinephosphatase,tissue-nonspecificisozyme[Paralichthysolivaceus]	XP_019952398.1 PREDICTED: LOW QUALITY PROTEIN: alkaline phosphatase, tissue-nonspecific isozyme [Paralichthys olivaceus]	1	8	8	8	22.2	59.719	83858000	136610000	142470000	1.20979e+08	57966000	60279000	50686000	5.63103e+07	2.14844	0.0265642	GO:0016311(BP:dephosphorylation);GO:0004035(MF:alkaline phosphatase activity)	K01077(E3.1.3.1)	ko00790(Folate biosynthesis);ko02020(Two-component system);ko00730(Thiamine metabolism)	Extracellular;Mitochondrial	PF00245(Alkaline phosphatase)
XP_019961525.1	XP_019961525.1PREDICTED:plateletglycoproteinIbalphachain-like[Paralichthysolivaceus]	XP_019961525.1 PREDICTED: platelet glycoprotein Ib alpha chain-like [Paralichthys olivaceus]	1	9	9	9	19.7	74.44	403270000	350890000	494010000	4.16057e+08	217000000	147350000	217150000	1.93833e+08	2.14647	0.00969173		K06261(GP1BA)	ko04512(ECM-receptor interaction)	PlasmaMembrane	PF13855(Leucine rich repeat)
XP_019941280.1	XP_019941280.1PREDICTED:THOcomplexsubunit2[Paralichthysolivaceus];XP_019941279.1PREDICTED:THOcomplexsubunit2[Paralichthysolivaceus]	XP_019941280.1 PREDICTED: THO complex subunit 2 [Paralichthys olivaceus];XP_019941279.1 PREDICTED: THO complex subunit 2 [Paralichthys olivaceus]	2	4	4	4	2.7	178.78		23201000	30848000	27024500	10320000	15734000	13158000	1.30707e+07	2.06757	0.0280886		K12879(THOC2)	ko03013(RNA transport);ko03040(Spliceosome)	Nuclear	PF11262(Transcription factor/nuclear export subunit protein 2);PF11732(Transcription- and export-related complex subunit);PF16134(THO complex subunit 2 N-terminus)
XP_019965019.1	XP_019965019.1PREDICTED:glucokinase-like[Paralichthysolivaceus];XP_019965018.1PREDICTED:glucokinase-like[Paralichthysolivaceus]	XP_019965019.1 PREDICTED: glucokinase-like [Paralichthys olivaceus];XP_019965018.1 PREDICTED: glucokinase-like [Paralichthys olivaceus]	2	14	12	12	36.9	55.289	388130000	242470000	284390000	3.04997e+08	150610000	157180000	143910000	1.50567e+08	2.02566	0.0237291		K00844(HK)	ko00521(Streptomycin biosynthesis);ko04066(HIF-1 signaling pathway);ko00524(Neomycin, kanamycin and gentamicin biosynthesis);ko00051(Fructose and mannose metabolism);ko00500(Starch and sucrose metabolism);ko00520(Amino sugar and nucleotide sugar metabolism);ko00010(Glycolysis / Gluconeogenesis);ko00052(Galactose metabolism)	Cytoplasmic	PF00349(Hexokinase);PF03727(Hexokinase)
XP_019937437.1	XP_019937437.1PREDICTED:poly(ADP-ribose)glycohydrolase-likeisoformX2[Paralichthysolivaceus];XP_019937436.1PREDICTED:poly(ADP-ribose)glycohydrolase-likeisoformX1[Paralichthysolivaceus]	XP_019937437.1 PREDICTED: poly(ADP-ribose) glycohydrolase-like isoform X2 [Paralichthys olivaceus];XP_019937436.1 PREDICTED: poly(ADP-ribose) glycohydrolase-like isoform X1 [Paralichthys olivaceus]	2	3	3	3	6.9	63.723	34591000	32632000		33611500		20025000	13403000	16714000	2.01098	0.0393095				Cytoplasmic	PF05028(Poly (ADP-ribose) glycohydrolase (PARG))
XP_019940005.1	XP_019940005.1PREDICTED:hemeoxygenase-like[Paralichthysolivaceus]	XP_019940005.1 PREDICTED: heme oxygenase-like [Paralichthys olivaceus]	1	7	7	7	29.7	31.861	92588000	101480000	93606000	9.58913e+07	52831000	51498000	44106000	4.94783e+07	1.93805	0.00028732	GO:0006788(BP:heme oxidation);GO:0016021(CC:integral component of membrane);GO:0046872(MF:metal ion binding);GO:0004392(MF:heme oxygenase (decyclizing) activity)	K00510(HMOX1)	ko00860(Porphyrin and chlorophyll metabolism);ko04066(HIF-1 signaling pathway);ko04216(Ferroptosis)	Nuclear	PF01126(Heme oxygenase)
XP_019958646.1	XP_019958646.1PREDICTED:proto-oncogenevav-like[Paralichthysolivaceus];XP_019964848.1PREDICTED:guaninenucleotideexchangefactorVAV3-likeisoformX2[Paralichthysolivaceus];XP_019964840.1PREDICTED:guaninenucleotideexchangefactorVAV3-likeisoformX1[Paralichthysolivaceus];XP_019942722.1PREDICTED:guaninenucleotideexchangefactorVAV3[Paralichthysolivaceus]	XP_019958646.1 PREDICTED: proto-oncogene vav-like [Paralichthys olivaceus]	4	13	13	13	20.7	85.709	93199000	163710000	118170000	1.25026e+08	56665000	68284000	69967000	64972000	1.92431	0.0463266	GO:0007165(BP:signal transduction);GO:0002376(BP:immune system process)	K05730(VAV)	ko04810(Regulation of actin cytoskeleton);ko04510(Focal adhesion);ko04015(Rap1 signaling pathway);ko04024(cAMP signaling pathway)	Nuclear	PF00017(SH2 domain);PF00130(Phorbol esters/diacylglycerol binding domain (C1 domain));PF00018(SH3 domain);PF11971(CAMSAP CH domain);PF00621(RhoGEF domain)
XP_019941757.1	XP_019941757.1PREDICTED:activebreakpointclusterregion-relatedproteinisoformX2[Paralichthysolivaceus];XP_019941756.1PREDICTED:activebreakpointclusterregion-relatedproteinisoformX1[Paralichthysolivaceus];XP_019941758.1PREDICTED:activebreakpointclusterregion-relatedproteinisoformX3[Paralichthysolivaceus]	XP_019941757.1 PREDICTED: active breakpoint cluster region-related protein isoform X2 [Paralichthys olivaceus];XP_019941756.1 PREDICTED: active breakpoint cluster region-related protein isoform X1 [Paralichthys olivaceus]	3	6	6	6	9.6	94.5	71381000	65961000	71738000	6.96933e+07	48278000	23598000	37636000	36504000	1.9092	0.0108828	GO:0043547(BP:positive regulation of GTPase activity);GO:0035023(BP:regulation of Rho protein signal transduction);GO:0005622(CC:intracellular);GO:0005096(MF:GTPase activator activity);GO:0005089(MF:Rho guanyl-nucleotide exchange factor activity)			Cytoplasmic;Nuclear	PF00168(C2 domain);PF00620(RhoGAP domain);PF00621(RhoGEF domain)
XP_019965271.1	XP_019965271.1PREDICTED:phosphate-regulatingneutralendopeptidase[Paralichthysolivaceus]	XP_019965271.1 PREDICTED: phosphate-regulating neutral endopeptidase [Paralichthys olivaceus]	1	7	7	7	19	57.236	53872000	88185000	89835000	7.72973e+07	40763000	43135000	38064000	40654000	1.90135	0.0361575	GO:0006508(BP:proteolysis);GO:0016021(CC:integral component of membrane);GO:0004222(MF:metalloendopeptidase activity)			Mitochondrial	PF01431(Peptidase family M13);PF05649(Peptidase family M13)
XP_019944026.1	XP_019944026.1PREDICTED:dedicatorofcytokinesisprotein10[Paralichthysolivaceus];XP_019955793.1PREDICTED:dedicatorofcytokinesisprotein11isoformX3[Paralichthysolivaceus];XP_019955792.1PREDICTED:dedicatorofcytokinesisprotein11isoformX2[Paralichthysolivaceus];XP_019955791.1PREDICTED:dedicatorofcytokinesisprotein11isoformX1[Paralichthysolivaceus]	XP_019944026.1 PREDICTED: dedicator of cytokinesis protein 10 [Paralichthys olivaceus]	4	4	4	4	2.4	249.62	48678000		68945000	58811500	27880000	28649000	36450000	30993000	1.89757	0.0445213				Nuclear	PF00169(PH domain);PF14429(C2 domain in Dock180 and Zizimin proteins);PF06920(Dock homology region 2);PF11878(Domain of unknown function (DUF3398))
XP_019940976.1	XP_019940976.1PREDICTED:integrin-linkedproteinkinase-like[Paralichthysolivaceus]	XP_019940976.1 PREDICTED: integrin-linked protein kinase-like [Paralichthys olivaceus]	1	12	12	9	31.2	51.39	495680000	509140000	419310000	474710000	277950000	248440000	236510000	254300000	1.86673	0.0019601	GO:0006468(BP:protein phosphorylation);GO:0004672(MF:protein kinase activity);GO:0005524(MF:ATP binding)	K06272(ILK)	ko04510(Focal adhesion)	Cytoplasmic;Mitochondrial;Nuclear	PF07714(Protein tyrosine kinase);PF12796(Ankyrin repeats (3 copies))
XP_019955946.1	XP_019955946.1PREDICTED:long-chain-fatty-acid--CoAligase1-likeisoformX3[Paralichthysolivaceus];XP_019955944.1PREDICTED:long-chain-fatty-acid--CoAligase1-likeisoformX3[Paralichthysolivaceus];XP_019955943.1PREDICTED:long-chain-fatty-acid--CoAligase1-likeisoformX2[Paralichthysolivaceus];XP_019955942.1PREDICTED:long-chain-fatty-acid--CoAligase1-likeisoformX1[Paralichthysolivaceus];XP_019939791.1PREDI…	XP_019955946.1 PREDICTED: long-chain-fatty-acid--CoA ligase 1-like isoform X3 [Paralichthys olivaceus];XP_019955944.1 PREDICTED: long-chain-fatty-acid--CoA ligase 1-like isoform X3 [Paralichthys olivaceus];XP_019955943.1 PREDICTED: long-chain-fatty-acid--C	8	9	9	9	15.8	77.506	149310000	164040000	98092000	1.37147e+08	60703000	88158000	76828000	7.52297e+07	1.82305	0.0451047		K01897(ACSL)	ko02024(Quorum sensing);ko00071(Fatty acid degradation);ko04216(Ferroptosis);ko00061(Fatty acid biosynthesis);ko04146(Peroxisome)	Cytoplasmic	PF00501(AMP-binding enzyme)
XP_019952118.1	XP_019952118.1PREDICTED:serine/threonine-proteinkinase4[Paralichthysolivaceus]	XP_019952118.1 PREDICTED: serine/threonine-protein kinase 4 [Paralichthys olivaceus]	1	7	1	0	23.2	44.85	38476000	36477000	44844000	3.99323e+07	25108000	15856000	25185000	2.20497e+07	1.81102	0.0110155	GO:0006468(BP:protein phosphorylation);GO:0007165(BP:signal transduction);GO:0005524(MF:ATP binding);GO:0004674(MF:protein serine/threonine kinase activity)	K04411(STK4)	ko04068(FoxO signaling pathway);ko04010(MAPK signaling pathway);ko04014(Ras signaling pathway)	Cytoplasmic	PF00069(Protein kinase domain)
XP_019953837.1	XP_019953837.1PREDICTED:adenylatekinase4,mitochondrial[Paralichthysolivaceus]	XP_019953837.1 PREDICTED: adenylate kinase 4, mitochondrial [Paralichthys olivaceus]	1	6	6	6	35	25.478	241960000	171510000	156380000	189950000	119800000	97494000	104500000	1.07265e+08	1.77085	0.0383186	GO:0046939(BP:nucleotide phosphorylation);GO:0046033(BP:AMP metabolic process);GO:0046039(BP:GTP metabolic process);GO:0046041(BP:ITP metabolic process);GO:0006172(BP:ADP biosynthetic process);GO:0005759(CC:mitochondrial matrix);GO:0004017(MF:adenylate kinase activity);GO:0005524(MF:ATP binding);GO:0005525(MF:GTP binding);GO:0046899(MF:nucleoside triphosphate adenylate kinase activity)	K00939(adk)	ko00730(Thiamine metabolism);ko00230(Purine metabolism)	Mitochondrial	PF05191(Adenylate kinase, active site lid);PF00406(Adenylate kinase)
XP_019950216.1	XP_019950216.1PREDICTED:LIMdomain-containingprotein2[Paralichthysolivaceus]	XP_019950216.1 PREDICTED: LIM domain-containing protein 2 [Paralichthys olivaceus]	1	3	3	3	22.8	13.055	102310000	68672000	101340000	90774000	48751000	63287000	47485000	5.31743e+07	1.7071	0.0365145	GO:0008270(MF:zinc ion binding)			Extracellular	PF00412(LIM domain)
XP_019969404.1	XP_019969404.1PREDICTED:transmembraneemp24domain-containingprotein9-like[Paralichthysolivaceus]	XP_019969404.1 PREDICTED: transmembrane emp24 domain-containing protein 9-like [Paralichthys olivaceus]	1	5	5	4	20.6	25.973	183730000	124560000	205420000	1.71237e+08	110020000	100550000	92026000	1.00865e+08	1.69768	0.0465284	GO:0006810(BP:transport);GO:0016021(CC:integral component of membrane);GO:0005789(CC:endoplasmic reticulum membrane)			Nuclear	PF01105(emp24/gp25L/p24 family/GOLD)
XP_019947505.1	XP_019947505.1PREDICTED:EMILIN-1-likeisoformX1[Paralichthysolivaceus];XP_019947506.1PREDICTED:EMILIN-1-likeisoformX2[Paralichthysolivaceus]	XP_019947505.1 PREDICTED: EMILIN-1-like isoform X1 [Paralichthys olivaceus];XP_019947506.1 PREDICTED: EMILIN-1-like isoform X2 [Paralichthys olivaceus]	2	22	22	22	25.5	114.41	559500000	568230000	621670000	5.83133e+08	407830000	298100000	337340000	3.47757e+08	1.67684	0.00329732				Nuclear	PF07546(EMI domain);PF00386(C1q domain);PF01391(Collagen triple helix repeat (20 copies))
XP_019950102.1	XP_019950102.1PREDICTED:branched-chain-amino-acidaminotransferase,cytosolic-likeisoformX2[Paralichthysolivaceus];XP_019950101.1PREDICTED:branched-chain-amino-acidaminotransferase,cytosolic-likeisoformX1[Paralichthysolivaceus]	XP_019950102.1 PREDICTED: branched-chain-amino-acid aminotransferase, cytosolic-like isoform X2 [Paralichthys olivaceus]	2	11	11	11	29	66.254	385830000	294000000	273470000	3.17767e+08	184480000	198670000	188640000	1.90597e+08	1.66722	0.0216881	GO:0009082(BP:branched-chain amino acid biosynthetic process);GO:0055114(BP:oxidation-reduction process);GO:0052654(MF:L-leucine transaminase activity);GO:0016491(MF:oxidoreductase activity);GO:0052655(MF:L-valine transaminase activity);GO:0052656(MF:L-isoleucine transaminase activity)	K00826(E2.6.1.42)	ko00270(Cysteine and methionine metabolism);ko00966(Glucosinolate biosynthesis);ko00290(Valine, leucine and isoleucine biosynthesis);ko00280(Valine, leucine and isoleucine degradation);ko00770(Pantothenate and CoA biosynthesis)	Cytoplasmic	PF01063(Amino-transferase class IV);PF00106(short chain dehydrogenase)
ABM88795.1	ABM88795.1betainehomocysteineS-methyltansferase[Paralichthysolivaceus];XP_019937145.1PREDICTED:betaine--homocysteineS-methyltransferase1-like[Paralichthysolivaceus]	ABM88795.1 betaine homocysteine S-methyltansferase [Paralichthys olivaceus];XP_019937145.1 PREDICTED: betaine--homocysteine S-methyltransferase 1-like [Paralichthys olivaceus]	2	7	7	7	25.2	44.251	204580000	148110000	202780000	1.85157e+08	93913000	104920000	140420000	1.13084e+08	1.63733	0.0361977	GO:0009086(BP:methionine biosynthetic process);GO:0032259(BP:methylation);GO:0005737(CC:cytoplasm);GO:0047150(MF:betaine-homocysteine S-methyltransferase activity);GO:0008270(MF:zinc ion binding)	K00544(BHMT)	ko00270(Cysteine and methionine metabolism);ko00260(Glycine, serine and threonine metabolism)	Cytoplasmic	PF02574(Homocysteine S-methyltransferase)
XP_019937972.1	XP_019937972.1PREDICTED:annexinA3[Paralichthysolivaceus];XP_019961319.1PREDICTED:annexinA3-like[Paralichthysolivaceus]	XP_019937972.1 PREDICTED: annexin A3 [Paralichthys olivaceus]	2	19	19	19	57.7	37.148	1662500000	1244500000	1439600000	1.44887e+09	716600000	931660000	1069700000	9.05987e+08	1.59921	0.0266787	GO:0043167(MF:ion binding)			Cytoplasmic;Nuclear	PF00191(Annexin)
XP_019940286.1	XP_019940286.1PREDICTED:radixin-like[Paralichthysolivaceus]	XP_019940286.1 PREDICTED: radixin-like [Paralichthys olivaceus]	1	11	4	4	28.9	39.483	62869000	59138000	59733000	60580000	41021000	24590000	49437000	3.83493e+07	1.57969	0.0395767	GO:0005856(CC:cytoskeleton);GO:0005737(CC:cytoplasm);GO:0019898(CC:extrinsic component of membrane);GO:0003779(MF:actin binding)			Cytoplasmic	PF09380(FERM C-terminal PH-like domain);PF09379(FERM N-terminal domain);PF00373(FERM central domain)
XP_019960743.1	XP_019960743.1PREDICTED:ATP-dependentRNAhelicaseDDX3X-likeisoformX7[Paralichthysolivaceus];XP_019960738.1PREDICTED:ATP-dependentRNAhelicaseDDX3X-likeisoformX2[Paralichthysolivaceus]	XP_019960743.1 PREDICTED: ATP-dependent RNA helicase DDX3X-like isoform X7 [Paralichthys olivaceus];XP_019960738.1 PREDICTED: ATP-dependent RNA helicase DDX3X-like isoform X2 [Paralichthys olivaceus]	2	18	18	1	32.3	76.757	530820000	756250000	641540000	642870000	424710000	432420000	366410000	4.07847e+08	1.57625	0.0263098	GO:0003676(MF:nucleic acid binding);GO:0005524(MF:ATP binding);GO:0004386(MF:helicase activity)			Nuclear	PF00270(DEAD/DEAH box helicase);PF00271(Helicase conserved C-terminal domain)
XP_019953877.1	XP_019953877.1PREDICTED:corehistonemacro-H2A.2[Paralichthysolivaceus];XP_019953869.1PREDICTED:corehistonemacro-H2A.2[Paralichthysolivaceus]	XP_019953877.1 PREDICTED: core histone macro-H2A.2 [Paralichthys olivaceus];XP_019953869.1 PREDICTED: core histone macro-H2A.2 [Paralichthys olivaceus]	2	11	11	8	32.2	40.101	340820000	371220000	293510000	3.35183e+08	254290000	179240000	204710000	2.12747e+08	1.5755	0.0178688	GO:0007420(BP:brain development);GO:0006334(BP:nucleosome assembly);GO:0000786(CC:nucleosome);GO:0000790(CC:nuclear chromatin);GO:0044212(MF:transcription regulatory region DNA binding);GO:0031490(MF:chromatin DNA binding);GO:0046982(MF:protein heterodimerization activity)	K11251(H2A)	ko04217(Necroptosis)	Mitochondrial;Nuclear	PF00125(Core histone H2A/H2B/H3/H4);PF16211(C-terminus of histone H2A);PF01661(Macro domain)
XP_019954965.1	XP_019954965.1PREDICTED:proteasomesubunitalphatype-4[Paralichthysolivaceus];XP_019954964.1PREDICTED:proteasomesubunitalphatype-4[Paralichthysolivaceus];XP_019954963.1PREDICTED:proteasomesubunitalphatype-4[Paralichthysolivaceus];XP_019954962.1PREDICTED:proteasomesubunitalphatype-4[Paralichthysolivaceus]	XP_019954965.1 PREDICTED: proteasome subunit alpha type-4 [Paralichthys olivaceus];XP_019954964.1 PREDICTED: proteasome subunit alpha type-4 [Paralichthys olivaceus];XP_019954963.1 PREDICTED: proteasome subunit alpha type-4 [Paralichthys olivaceus];XP_0199	4	9	1	1	51.7	29.349	66657000	60238000	87134000	71343000	51693000	37583000	46654000	45310000	1.57455	0.045898	GO:0006511(BP:ubiquitin-dependent protein catabolic process);GO:0005737(CC:cytoplasm);GO:0019773(CC:proteasome core complex, alpha-subunit complex);GO:0005634(CC:nucleus);GO:0004298(MF:threonine-type endopeptidase activity)	K02728(PSMA4)	ko03050(Proteasome)	Cytoplasmic	PF10584(Proteasome subunit A N-terminal signature);PF00227(Proteasome subunit)
XP_019945643.1	XP_019945643.1PREDICTED:collagenalpha-2(VI)chain-likeisoformX1[Paralichthysolivaceus];XP_019945644.1PREDICTED:collagenalpha-2(VI)chain-likeisoformX2[Paralichthysolivaceus]	XP_019945643.1 PREDICTED: collagen alpha-2(VI) chain-like isoform X1 [Paralichthys olivaceus];XP_019945644.1 PREDICTED: collagen alpha-2(VI) chain-like isoform X2 [Paralichthys olivaceus]	2	36	36	1	42.8	109.52	5588300000	4106700000	4151000000	4.61533e+09	3148300000	2697000000	2984400000	2.94323e+09	1.56812	0.0294806		K06238(COL6A)	ko04151(PI3K-Akt signaling pathway);ko04512(ECM-receptor interaction);ko04510(Focal adhesion)	Nuclear	PF01391(Collagen triple helix repeat (20 copies));PF00092(von Willebrand factor type A domain)
XP_019949211.1	XP_019949211.1PREDICTED:glutamine--fructose-6-phosphateaminotransferase[isomerizing]1-like[Paralichthysolivaceus];XP_019940911.1PREDICTED:glutamine--fructose-6-phosphateaminotransferase[isomerizing]2[Paralichthysolivaceus]	XP_019949211.1 PREDICTED: glutamine--fructose-6-phosphate aminotransferase [isomerizing] 1-like [Paralichthys olivaceus]	2	11	11	11	22.2	72.836	83020000	86417000	84295000	8.45773e+07	66085000	51271000	44866000	54074000	1.5641	0.00867894	GO:0071704(BP:organic substance metabolic process);GO:0009058(BP:biosynthetic process);GO:0005488(MF:binding);GO:0008483(MF:transaminase activity)	K00820(glmS)	ko00520(Amino sugar and nucleotide sugar metabolism);ko00250(Alanine, aspartate and glutamate metabolism)	Cytoplasmic;Nuclear	PF13522(Glutamine amidotransferase domain);PF01380(SIS domain)
XP_019935176.1	XP_019935176.1PREDICTED:BTB/POZdomain-containingproteinKCTD12-like[Paralichthysolivaceus];XP_019963230.1PREDICTED:BTB/POZdomain-containingproteinKCTD12-like[Paralichthysolivaceus]	XP_019935176.1 PREDICTED: BTB/POZ domain-containing protein KCTD12-like [Paralichthys olivaceus]	2	14	14	13	51.4	29.245	2231300000	1807500000	2013300000	2.01737e+09	1347800000	1299500000	1247100000	1.29813e+09	1.55405	0.00462586				Cytoplasmic;Nuclear	PF02214(BTB/POZ domain)
XP_019944353.1	XP_019944353.1PREDICTED:differentiallyexpressedinFDCP6homologisoformX2[Paralichthysolivaceus];XP_019944352.1PREDICTED:differentiallyexpressedinFDCP6homologisoformX1[Paralichthysolivaceus]	XP_019944353.1 PREDICTED: differentially expressed in FDCP 6 homolog isoform X2 [Paralichthys olivaceus];XP_019944352.1 PREDICTED: differentially expressed in FDCP 6 homolog isoform X1 [Paralichthys olivaceus]	2	2	2	2	3.9	72.654	31176000		34431000	32803500	21593000	20013000	21895000	21167000	1.54975	0.00386455				Cytoplasmic;Nuclear	PF00169(PH domain)
XP_019943212.1	XP_019943212.1PREDICTED:ATP-dependent6-phosphofructokinase,platelettype-likeisoformX8[Paralichthysolivaceus];XP_019943211.1PREDICTED:ATP-dependent6-phosphofructokinase,platelettype-likeisoformX7[Paralichthysolivaceus];XP_019943210.1PREDICTED:ATP-dependent6-phosphofructokinase,platelettype-likeisoformX6[Paralichthysolivaceus];XP_019943209.1PREDICTED:ATP-dependent6-phosphofructokinase,platelettype-…	XP_019943212.1 PREDICTED: ATP-dependent 6-phosphofructokinase, platelet type-like isoform X8 [Paralichthys olivaceus];XP_019943211.1 PREDICTED: ATP-dependent 6-phosphofructokinase, platelet type-like isoform X7 [Paralichthys olivaceus];XP_019943210.1 PREDI	8	16	16	11	34	86.104	230530000	315720000	290590000	2.78947e+08	198570000	202250000	139550000	1.80123e+08	1.54864	0.0381102	GO:0061615(BP:glycolytic process through fructose-6-phosphate);GO:0006002(BP:fructose 6-phosphate metabolic process);GO:0005737(CC:cytoplasm);GO:0046872(MF:metal ion binding);GO:0003872(MF:6-phosphofructokinase activity);GO:0005524(MF:ATP binding)	K00850(pfkA)	ko00051(Fructose and mannose metabolism);ko00680(Methane metabolism);ko04152(AMPK signaling pathway);ko04066(HIF-1 signaling pathway);ko00052(Galactose metabolism);ko00010(Glycolysis / Gluconeogenesis);ko00030(Pentose phosphate pathway);ko03018(RNA degradation)	Cytoplasmic	PF00365(Phosphofructokinase)
XP_019940568.1	XP_019940568.1PREDICTED:kinectinisoformX7[Paralichthysolivaceus];XP_019940566.1PREDICTED:kinectinisoformX5[Paralichthysolivaceus];XP_019940565.1PREDICTED:kinectinisoformX4[Paralichthysolivaceus];XP_019940564.1PREDICTED:kinectinisoformX3[Paralichthysolivaceus];XP_019940563.1PREDICTED:kinectinisoformX2[Paralichthysolivaceus];XP_019940562.1PREDICTED:kinectinisoformX1[Paralichthysolivaceus];XP_019940…	XP_019940568.1 PREDICTED: kinectin isoform X7 [Paralichthys olivaceus];XP_019940566.1 PREDICTED: kinectin isoform X5 [Paralichthys olivaceus];XP_019940565.1 PREDICTED: kinectin isoform X4 [Paralichthys olivaceus];XP_019940564.1 PREDICTED: kinectin isoform	7	28	28	28	27.2	139.95	396880000	387620000	430270000	4.04923e+08	281800000	265930000	245840000	2.64523e+08	1.53077	0.00107412				Nuclear	PF05104(Ribosome receptor lysine/proline rich region)
XP_019958827.1	XP_019958827.1PREDICTED:N-acylglucosamine2-epimerase[Paralichthysolivaceus]	XP_019958827.1 PREDICTED: N-acylglucosamine 2-epimerase [Paralichthys olivaceus]	1	4	4	4	15.7	41.935	106530000	143440000	105250000	1.18407e+08	73337000	79875000	81128000	7.81133e+07	1.51583	0.0341994		K01787(RENBP)	ko00520(Amino sugar and nucleotide sugar metabolism)	Cytoplasmic	PF07221(N-acylglucosamine 2-epimerase (GlcNAc 2-epimerase))
XP_019960392.1	XP_019960392.1PREDICTED:serine/threonine-proteinphosphatasealpha-2isoform-like[Paralichthysolivaceus]	XP_019960392.1 PREDICTED: serine/threonine-protein phosphatase alpha-2 isoform-like [Paralichthys olivaceus]	1	15	2	2	60	36.861	122760000		116240000	119500000	73363000	82984000	81492000	7.92797e+07	1.50732	0.00307235	GO:0001525(BP:angiogenesis);GO:0006470(BP:protein dephosphorylation);GO:0046872(MF:metal ion binding);GO:0004721(MF:phosphoprotein phosphatase activity)	K06269(PPP1C)	ko04810(Regulation of actin cytoskeleton);ko04114(Oocyte meiosis);ko04024(cAMP signaling pathway);ko04390(Hippo signaling pathway);ko04113(Meiosis - yeast);ko04510(Focal adhesion);ko04022(cGMP-PKG signaling pathway);ko03015(mRNA surveillance pathway);ko04218(Cellular senescence)	Cytoplasmic	PF00149(Calcineurin-like phosphoesterase);PF16891(Serine-threonine protein phosphatase N-terminal domain)
XP_019938934.1	XP_019938934.1PREDICTED:neutralalpha-glucosidaseABisoformX4[Paralichthysolivaceus];XP_019938924.1PREDICTED:neutralalpha-glucosidaseABisoformX3[Paralichthysolivaceus];XP_019938912.1PREDICTED:neutralalpha-glucosidaseABisoformX3[Paralichthysolivaceus];XP_019938904.1PREDICTED:neutralalpha-glucosidaseABisoformX2[Paralichthysolivaceus];XP_019938895.1PREDICTED:neutralalpha-glucosidaseABisoformX1[Paralic…	XP_019938934.1 PREDICTED: neutral alpha-glucosidase AB isoform X4 [Paralichthys olivaceus];XP_019938924.1 PREDICTED: neutral alpha-glucosidase AB isoform X3 [Paralichthys olivaceus];XP_019938912.1 PREDICTED: neutral alpha-glucosidase AB isoform X3 [Paralic	5	20	20	20	37	106	331120000	350910000	351230000	344420000	200740000	262680000	223380000	2.28933e+08	1.50446	0.00390518		K05546(GANAB)	ko00510(N-Glycan biosynthesis);ko04141(Protein processing in endoplasmic reticulum)	Cytoplasmic	PF13802(Galactose mutarotase-like);PF01055(Glycosyl hydrolases family 31)
XP_019960914.1	XP_019960914.1PREDICTED:asparagine--tRNAligase,cytoplasmicisoformX1[Paralichthysolivaceus];XP_019960913.1PREDICTED:asparagine--tRNAligase,cytoplasmicisoformX1[Paralichthysolivaceus];XP_019960915.1PREDICTED:asparagine--tRNAligase,cytoplasmicisoformX2[Paralichthysolivaceus]	XP_019960914.1 PREDICTED: asparagine--tRNA ligase, cytoplasmic isoform X1 [Paralichthys olivaceus];XP_019960913.1 PREDICTED: asparagine--tRNA ligase, cytoplasmic isoform X1 [Paralichthys olivaceus];XP_019960915.1 PREDICTED: asparagine--tRNA ligase, cytopla	3	24	24	24	47	64.154	2450100000	2479100000	3055500000	2.66157e+09	3667000000	4071700000	4295800000	4011500000	0.663484	0.00745925	GO:0006421(BP:asparaginyl-tRNA aminoacylation);GO:0005737(CC:cytoplasm);GO:0004816(MF:asparagine-tRNA ligase activity);GO:0003676(MF:nucleic acid binding);GO:0005524(MF:ATP binding)	K01893(NARS)	ko00970(Aminoacyl-tRNA biosynthesis)	Cytoplasmic;Nuclear	PF00152(tRNA synthetases class II (D, K and N));PF01336(OB-fold nucleic acid binding domain)
XP_019951939.1	XP_019951939.1PREDICTED:erlin-1[Paralichthysolivaceus]	XP_019951939.1 PREDICTED: erlin-1 [Paralichthys olivaceus]	1	8	8	8	28.4	37.196	233340000	294970000	318240000	2.82183e+08	358060000	475380000	448090000	4.27177e+08	0.660578	0.0291537	GO:0030433(BP:ubiquitin-dependent ERAD pathway);GO:0005783(CC:endoplasmic reticulum);GO:0031625(MF:ubiquitin protein ligase binding)			Cytoplasmic	PF01145(SPFH domain / Band 7 family)
XP_019944079.1	XP_019944079.1PREDICTED:LOWQUALITYPROTEIN:echinodermmicrotubule-associatedprotein-like2[Paralichthysolivaceus]	XP_019944079.1 PREDICTED: LOW QUALITY PROTEIN: echinoderm microtubule-associated protein-like 2 [Paralichthys olivaceus]	1	14	14	14	24.9	91.854	173020000	179410000	162330000	1.71587e+08	221330000	243740000	315340000	2.60137e+08	0.659602	0.0370631				Nuclear	PF03451(HELP motif);PF00400(WD domain, G-beta repeat)
XP_019958255.1	XP_019958255.1PREDICTED:protamine-likeprotein[Paralichthysolivaceus]	XP_019958255.1 PREDICTED: protamine-like protein [Paralichthys olivaceus]	1	9	8	8	36.2	19.993	10586000000	7161100000	10836000000	9527700000	14712000000	15046000000	14505000000	1.47543e+10	0.645756	0.0119648				Nuclear	PF00538(linker histone H1 and H5 family)
XP_019943342.1	XP_019943342.1PREDICTED:proto-oncogenec-Rel[Paralichthysolivaceus]	XP_019943342.1 PREDICTED: proto-oncogene c-Rel [Paralichthys olivaceus]	1	5	4	4	12.4	72.733	36479000	36685000		36582000	59189000		54988000	57088500	0.640795	0.0103543	GO:0006355(BP:regulation of transcription, DNA-templated);GO:0044424(CC:intracellular part)	K09254(REL)	ko04014(Ras signaling pathway)	Nuclear	PF16179(Rel homology dimerisation domain);PF00554(Rel homology DNA-binding domain)
XP_019967288.1	XP_019967288.1PREDICTED:proteinarginineN-methyltransferase5isoformX2[Paralichthysolivaceus];XP_019967281.1PREDICTED:proteinarginineN-methyltransferase5isoformX1[Paralichthysolivaceus]	XP_019967288.1 PREDICTED: protein arginine N-methyltransferase 5 isoform X2 [Paralichthys olivaceus];XP_019967281.1 PREDICTED: protein arginine N-methyltransferase 5 isoform X1 [Paralichthys olivaceus]	2	6	6	6	12	71.854	18838000	24878000	29191000	2.43023e+07	36789000	34308000	42969000	38022000	0.639165	0.0256187		K02516(PRMT5)	ko04111(Cell cycle - yeast);ko04011(MAPK signaling pathway - yeast);ko03013(RNA transport)	Extracellular;Nuclear	PF17286(PRMT5 oligomerisation domain);PF17285(PRMT5 TIM barrel domain);PF05185(PRMT5 arginine-N-methyltransferase)
XP_019964228.1	XP_019964228.1PREDICTED:heterogeneousnuclearribonucleoproteinA/BisoformX2[Paralichthysolivaceus];XP_019964152.1PREDICTED:heterogeneousnuclearribonucleoproteinA/BisoformX1[Paralichthysolivaceus];XP_019964073.1PREDICTED:heterogeneousnuclearribonucleoproteinA/BisoformX1[Paralichthysolivaceus];XP_019963995.1PREDICTED:heterogeneousnuclearribonucleoproteinA/BisoformX1[Paralichthysolivaceus]	XP_019964228.1 PREDICTED: heterogeneous nuclear ribonucleoprotein A/B isoform X2 [Paralichthys olivaceus];XP_019964152.1 PREDICTED: heterogeneous nuclear ribonucleoprotein A/B isoform X1 [Paralichthys olivaceus];XP_019964073.1 PREDICTED: heterogeneous nucl	4	7	4	4	26.1	34.089	211810000	211780000	118890000	1.80827e+08	272660000	280640000	297370000	2.83557e+08	0.637709	0.0319993				Nuclear	PF08143(CBFNT (NUC161) domain);PF00076(RNA recognition motif. (a.k.a. RRM, RBD, or RNP domain))
XP_019949839.1	XP_019949839.1PREDICTED:probableATP-dependentRNAhelicaseDHX58[Paralichthysolivaceus];ADM18136.1LGP2[Paralichthysolivaceus];ADI75503.1DExD/HboxRNAhelicase[Paralichthysolivaceus]	XP_019949839.1 PREDICTED: probable ATP-dependent RNA helicase DHX58 [Paralichthys olivaceus];ADM18136.1 LGP2 [Paralichthys olivaceus];ADI75503.1 DExD/H box RNA helicase [Paralichthys olivaceus]	3	6	6	6	13.8	77.641	34705000	30604000	26575000	30628000	57938000	38667000	48235000	48280000	0.634383	0.0430913	GO:0005524(MF:ATP binding);GO:0004386(MF:helicase activity);GO:0003677(MF:DNA binding)			Cytoplasmic;Nuclear	PF00271(Helicase conserved C-terminal domain);PF04851(Type III restriction enzyme, res subunit);PF11648(C-terminal domain of RIG-I)
XP_019955748.1	XP_019955748.1PREDICTED:biliverdinreductaseA[Paralichthysolivaceus]	XP_019955748.1 PREDICTED: biliverdin reductase A [Paralichthys olivaceus]	1	9	9	9	48.4	32.079	393400000	527930000	436580000	4.52637e+08	729100000	734330000	692280000	718570000	0.629913	0.00313066	GO:0016491(MF:oxidoreductase activity);GO:0044710(NA:NA)	K00214(BLVRA)	ko00860(Porphyrin and chlorophyll metabolism)	Cytoplasmic	PF09166(Biliverdin reductase, catalytic);PF01408(Oxidoreductase family, NAD-binding Rossmann fold)
XP_019946161.1	XP_019946161.1PREDICTED:proteinargonaute-2[Paralichthysolivaceus]	XP_019946161.1 PREDICTED: protein argonaute-2 [Paralichthys olivaceus]	1	23	23	18	36.4	98.673	606420000	501950000	633900000	5.80757e+08	826220000	892230000	1051700000	9.23383e+08	0.628944	0.0117946				Nuclear	PF02171(Piwi domain);PF02170(PAZ domain);PF16486(N-terminal domain of argonaute);PF08699(Argonaute linker 1 domain);PF16488(Argonaute linker 2 domain);PF16487(Mid domain of argonaute)
XP_019952719.1	XP_019952719.1PREDICTED:highmobilitygroup-Tprotein-like[Paralichthysolivaceus];XP_019952718.1PREDICTED:highmobilitygroup-Tprotein-like[Paralichthysolivaceus];AGT28457.1highmobilitygroup-B1protein[Paralichthysolivaceus]	XP_019952719.1 PREDICTED: high mobility group-T protein-like [Paralichthys olivaceus];XP_019952718.1 PREDICTED: high mobility group-T protein-like [Paralichthys olivaceus];AGT28457.1 high mobility group-B1 protein [Paralichthys olivaceus]	3	15	15	13	46.8	23.247	6478200000	4549200000	7919000000	6.31547e+09	8680000000	10477000000	11267000000	1.01413e+10	0.622745	0.036782	GO:0006954(BP:inflammatory response);GO:0009409(BP:response to cold);GO:0031103(BP:axon regeneration);GO:0030900(BP:forebrain development);GO:0005886(CC:plasma membrane);GO:0005634(CC:nucleus);GO:0003677(MF:DNA binding);GO:0005125(MF:cytokine activity)	K10802(HMGB1)	ko03410(Base excision repair);ko04217(Necroptosis);ko04140(Autophagy - animal)	Nuclear	PF00505(HMG (high mobility group) box);PF09011(HMG-box domain)
XP_019962738.1	XP_019962738.1PREDICTED:copine-1-like,partial[Paralichthysolivaceus]	XP_019962738.1 PREDICTED: copine-1-like, partial [Paralichthys olivaceus]	1	7	7	7	76	13.996	249380000	421380000	290740000	320500000	530330000	480160000	540880000	5.17123e+08	0.619775	0.023427				Nuclear	PF00168(C2 domain)
AFI80898.1	AFI80898.1histoneH1-likeprotein[Paralichthysolivaceus]	AFI80898.1 histone H1-like protein [Paralichthys olivaceus]	1	9	9	8	33.7	21.268	18896000000	13849000000	19921000000	1.75553e+10	27271000000	25813000000	32150000000	2.84113e+10	0.617899	0.0155055	GO:0006334(BP:nucleosome assembly);GO:0000786(CC:nucleosome);GO:0005634(CC:nucleus);GO:0003677(MF:DNA binding)			Nuclear	PF00538(linker histone H1 and H5 family)
XP_019938955.1	XP_019938955.1PREDICTED:tyrosine-proteinkinaseBTK[Paralichthysolivaceus];XP_019938945.1PREDICTED:tyrosine-proteinkinaseBTK[Paralichthysolivaceus]	XP_019938955.1 PREDICTED: tyrosine-protein kinase BTK [Paralichthys olivaceus];XP_019938945.1 PREDICTED: tyrosine-protein kinase BTK [Paralichthys olivaceus]	2	5	5	5	10.7	73.491	26599000	39238000	41735000	3.58573e+07	69516000	58572000	47114000	5.84007e+07	0.613988	0.0476903		K07370(BTK)	ko04064(NF-kappa B signaling pathway)	Cytoplasmic	PF00018(SH3 domain);PF00779(BTK motif);PF00017(SH2 domain);PF07714(Protein tyrosine kinase);PF00169(PH domain)
XP_019964093.1	XP_019964093.1PREDICTED:histoneH1-like[Paralichthysolivaceus]	XP_019964093.1 PREDICTED: histone H1-like [Paralichthys olivaceus]	1	4	4	4	21.7	23.031	271900000	396520000	528720000	3.99047e+08	587100000	669910000	706580000	654530000	0.609669	0.0358581	GO:0005694(CC:chromosome)			Nuclear	PF00538(linker histone H1 and H5 family)
XP_019964860.1	XP_019964860.1PREDICTED:carbonylreductase[NADPH]1[Paralichthysolivaceus]	XP_019964860.1 PREDICTED: carbonyl reductase [NADPH] 1 [Paralichthys olivaceus]	1	18	18	18	86.9	29.77	737020000	889980000	1163800000	9.30267e+08	1378900000	1441000000	1762800000	1.52757e+09	0.608986	0.0257332	GO:0055114(BP:oxidation-reduction process);GO:0016491(MF:oxidoreductase activity)	K00079(CBR1)	ko00590(Arachidonic acid metabolism);ko00790(Folate biosynthesis);ko00980(Metabolism of xenobiotics by cytochrome P450)		PF00106(short chain dehydrogenase)
XP_019959198.1	XP_019959198.1PREDICTED:nuclearporecomplexproteinNup205[Paralichthysolivaceus]	XP_019959198.1 PREDICTED: nuclear pore complex protein Nup205 [Paralichthys olivaceus]	1	22	22	22	16.1	223.18	147220000	135480000	165410000	149370000	271630000	231040000	238410000	2.47027e+08	0.604672	0.00303255	GO:0005643(CC:nuclear pore)	K14310(NUP205)	ko03013(RNA transport)	Cytoplasmic;Nuclear	PF11894(Nuclear pore complex scaffold, nucleoporins 186/192/205)
XP_019936940.1	XP_019936940.1PREDICTED:HLAclassIIhistocompatibilityantigengammachain[Paralichthysolivaceus]	XP_019936940.1 PREDICTED: HLA class II histocompatibility antigen gamma chain [Paralichthys olivaceus]	1	5	5	5	34.9	23.266	298930000	308910000	166340000	258060000	449990000	415970000	421990000	4.29317e+08	0.601095	0.0220884				Nuclear	PF00086(Thyroglobulin type-1 repeat);PF09307(CLIP, MHC2 interacting)
XP_019960484.1	XP_019960484.1PREDICTED:plateletendothelialcelladhesionmolecule-like[Paralichthysolivaceus]	XP_019960484.1 PREDICTED: platelet endothelial cell adhesion molecule-like [Paralichthys olivaceus]	1	7	6	6	25.4	45.13	85119000	43817000	102220000	77052000	123470000	122040000	141070000	128860000	0.597951	0.0479167				PlasmaMembrane
XP_019968165.1	XP_019968165.1PREDICTED:calpain-1catalyticsubunit-like[Paralichthysolivaceus]	XP_019968165.1 PREDICTED: calpain-1 catalytic subunit-like [Paralichthys olivaceus]	1	6	6	6	53.2	15.911	215120000	378280000	251520000	281640000	481570000	460940000	471680000	4.71397e+08	0.597459	0.0189426	GO:0006508(BP:proteolysis);GO:0005622(CC:intracellular);GO:0004198(MF:calcium-dependent cysteine-type endopeptidase activity);GO:0005509(MF:calcium ion binding)			Extracellular;Cytoplasmic;Nuclear	PF00648(Calpain family cysteine protease)
XP_019960693.1	XP_019960693.1PREDICTED:delta-aminolevulinicaciddehydratase,partial[Paralichthysolivaceus]	XP_019960693.1 PREDICTED: delta-aminolevulinic acid dehydratase, partial [Paralichthys olivaceus]	1	11	11	11	44.4	31.912	955230000	507890000	779700000	7.47607e+08	1177100000	1251700000	1334600000	1.25447e+09	0.595956	0.021262	GO:0006779(BP:porphyrin-containing compound biosynthetic process);GO:0046872(MF:metal ion binding);GO:0004655(MF:porphobilinogen synthase activity)	K01698(hemB)	ko00860(Porphyrin and chlorophyll metabolism)	Cytoplasmic	PF00490(Delta-aminolevulinic acid dehydratase)
XP_019934092.1	XP_019934092.1PREDICTED:nuclearporecomplexproteinNup93,partial[Paralichthysolivaceus]	XP_019934092.1 PREDICTED: nuclear pore complex protein Nup93, partial [Paralichthys olivaceus]	1	6	6	6	10.7	76.831	35298000	45047000	37952000	3.94323e+07	74304000	70769000	55100000	6.67243e+07	0.590974	0.0142835	GO:0006810(BP:transport);GO:0005643(CC:nuclear pore)	K14309(NUP93)	ko03013(RNA transport)	Cytoplasmic	PF04097(Nup93/Nic96)
XP_019942817.1	XP_019942817.1PREDICTED:crystallinJ1B-like[Paralichthysolivaceus]	XP_019942817.1 PREDICTED: crystallin J1B-like [Paralichthys olivaceus]	1	12	12	12	53.4	39.161	729290000	691120000	829940000	7.50117e+08	1101000000	1266200000	1456900000	1274700000	0.588465	0.0090883				Cytoplasmic;Mitochondrial	PF03747(ADP-ribosylglycohydrolase)
XP_019944659.1	XP_019944659.1PREDICTED:proteinLZIC[Paralichthysolivaceus]	XP_019944659.1 PREDICTED: protein LZIC [Paralichthys olivaceus]	1	7	7	7	45.5	21.486	170060000	180700000	140530000	1.63763e+08	227820000	267600000	339750000	278390000	0.588251	0.0303549	GO:0007417(BP:central nervous system development);GO:0008013(MF:beta-catenin binding)			Cytoplasmic;Nuclear	PF06384(Beta-catenin-interacting protein ICAT)
XP_019958174.1	XP_019958174.1PREDICTED:SUNdomain-containingprotein2[Paralichthysolivaceus];XP_019958173.1PREDICTED:SUNdomain-containingprotein2[Paralichthysolivaceus];XP_019958172.1PREDICTED:SUNdomain-containingprotein2[Paralichthysolivaceus]	XP_019958174.1 PREDICTED: SUN domain-containing protein 2 [Paralichthys olivaceus];XP_019958173.1 PREDICTED: SUN domain-containing protein 2 [Paralichthys olivaceus];XP_019958172.1 PREDICTED: SUN domain-containing protein 2 [Paralichthys olivaceus]	3	6	6	6	10.8	69.677	40326000	42771000	44391000	42496000	76235000	60183000	80750000	7.23893e+07	0.587048	0.00926438				Nuclear	PF07738(Sad1 / UNC-like C-terminal)
XP_019968775.1	XP_019968775.1PREDICTED:proteinSET-like,partial[Paralichthysolivaceus]	XP_019968775.1 PREDICTED: protein SET-like, partial [Paralichthys olivaceus]	1	6	1	1	35.4	28.371	40644000		26573000	33608500	61362000	56311000	55504000	5.77257e+07	0.582211	0.0247571	GO:0006334(BP:nucleosome assembly);GO:0005634(CC:nucleus)			Nuclear	PF00956(Nucleosome assembly protein (NAP))
XP_019936502.1	XP_019936502.1PREDICTED:vigilin[Paralichthysolivaceus];XP_019966399.1PREDICTED:vigilin-like[Paralichthysolivaceus]	XP_019936502.1 PREDICTED: vigilin [Paralichthys olivaceus]	2	10	10	10	11.2	141.55	120510000	158440000	107710000	1.28887e+08	257710000	210870000	199080000	2.22553e+08	0.579127	0.0163382				Cytoplasmic	PF00013(KH domain)
XP_019961751.1	XP_019961751.1PREDICTED:ATP-bindingcassettesub-familyEmember1-like[Paralichthysolivaceus]	XP_019961751.1 PREDICTED: ATP-binding cassette sub-family E member 1-like [Paralichthys olivaceus]	1	8	8	8	42.5	36.916	112560000	132850000	83699000	109703000	214360000	174490000	184310000	1.91053e+08	0.574201	0.0120067	GO:0016887(MF:ATPase activity);GO:0005524(MF:ATP binding)			Nuclear	PF00005(ABC transporter)
XP_019961505.1	XP_019961505.1PREDICTED:hsp70-bindingprotein1[Paralichthysolivaceus];XP_019961504.1PREDICTED:hsp70-bindingprotein1[Paralichthysolivaceus]	XP_019961505.1 PREDICTED: hsp70-binding protein 1 [Paralichthys olivaceus];XP_019961504.1 PREDICTED: hsp70-binding protein 1 [Paralichthys olivaceus]	2	2	2	2	7.5	37.399	24348000	37223000	25442000	2.90043e+07	39601000	52739000	59770000	5.07033e+07	0.57204	0.0394964		K09562(HSPBP1)	ko04141(Protein processing in endoplasmic reticulum)	Extracellular;Cytoplasmic	PF08609(Nucleotide exchange factor Fes1)
XP_019958508.1	XP_019958508.1PREDICTED:carbonicanhydrase-like[Paralichthysolivaceus]	XP_019958508.1 PREDICTED: carbonic anhydrase-like [Paralichthys olivaceus]	1	11	11	11	79.2	22.31	10815000000	16254000000	14805000000	13958000000	19904000000	25898000000	28172000000	24658000000	0.566064	0.0223115	GO:0006730(BP:one-carbon metabolic process);GO:0008270(MF:zinc ion binding);GO:0004089(MF:carbonate dehydratase activity)			Extracellular	PF00194(Eukaryotic-type carbonic anhydrase)
XP_019966899.1	XP_019966899.1PREDICTED:spectrinbetachain,non-erythrocytic1-like,partial[Paralichthysolivaceus]	XP_019966899.1 PREDICTED: spectrin beta chain, non-erythrocytic 1-like, partial [Paralichthys olivaceus]	1	59	59	55	55.9	144.72	3758200000	3230700000	3809800000	3.59957e+09	5227800000	6708200000	7296800000	6.41093e+09	0.561473	0.0119277	GO:0008091(CC:spectrin);GO:0003779(MF:actin binding);GO:0005543(MF:phospholipid binding);GO:0005200(MF:structural constituent of cytoskeleton)			Cytoplasmic;Nuclear	PF00435(Spectrin repeat);PF00307(Calponin homology (CH) domain)
XP_019955159.1	XP_019955159.1PREDICTED:uroporphyrinogendecarboxylase[Paralichthysolivaceus]	XP_019955159.1 PREDICTED: uroporphyrinogen decarboxylase [Paralichthys olivaceus]	1	17	17	17	63.3	41.401	850360000	667840000	1048000000	855400000	1447300000	1597800000	1557700000	1.53427e+09	0.55753	0.00461595	GO:0006782(BP:protoporphyrinogen IX biosynthetic process);GO:0004853(MF:uroporphyrinogen decarboxylase activity)	K01599(hemE)	ko00860(Porphyrin and chlorophyll metabolism)	Cytoplasmic	PF01208(Uroporphyrinogen decarboxylase (URO-D))
XP_019956477.1	XP_019956477.1PREDICTED:ankyrin-1isoformX3[Paralichthysolivaceus];XP_019933762.1PREDICTED:ankyrin-1-like,partial[Paralichthysolivaceus];XP_019966268.1PREDICTED:ankyrin-3-like,partial[Paralichthysolivaceus]	XP_019956477.1 PREDICTED: ankyrin-1 isoform X3 [Paralichthys olivaceus]	3	33	33	25	26	220.37	1004400000	1479500000	1426000000	1303300000	2135800000	2356100000	2605000000	2.36563e+09	0.550931	0.00629639				Nuclear	PF00023(Ankyrin repeat);PF00791(ZU5 domain);PF00531(Death domain);PF12796(Ankyrin repeats (3 copies))
XP_019953617.1	XP_019953617.1PREDICTED:spectrinbetachain,non-erythrocytic1-like[Paralichthysolivaceus]	XP_019953617.1 PREDICTED: spectrin beta chain, non-erythrocytic 1-like [Paralichthys olivaceus]	1	50	50	50	58.2	122.16	2154300000	1851500000	2859500000	2.28843e+09	3660000000	4242900000	4639900000	4.18093e+09	0.54735	0.0101221				Cytoplasmic	PF15410(Pleckstrin homology domain);PF00435(Spectrin repeat)
XP_019957080.1	XP_019957080.1PREDICTED:glutathioneperoxidase1-like[Paralichthysolivaceus];ABU49600.1glutathioneperoxidase[Paralichthysolivaceus]	XP_019957080.1 PREDICTED: glutathione peroxidase 1-like [Paralichthys olivaceus];ABU49600.1 glutathione peroxidase [Paralichthys olivaceus]	2	10	9	9	78.2	16.424	715080000	902100000	892290000	836490000	1543600000	1529600000	1532200000	1.53513e+09	0.544897	0.000330028	GO:0098869(BP:cellular oxidant detoxification);GO:0055114(BP:oxidation-reduction process);GO:0006979(BP:response to oxidative stress);GO:0004602(MF:glutathione peroxidase activity)	K00432(gpx)	ko00480(Glutathione metabolism);ko00590(Arachidonic acid metabolism)	Cytoplasmic;Nuclear	PF00255(Glutathione peroxidase)
XP_019950080.1	XP_019950080.1PREDICTED:hemoglobinsubunitalpha-like[Paralichthysolivaceus]	XP_019950080.1 PREDICTED: hemoglobin subunit alpha-like [Paralichthys olivaceus]	1	15	15	15	76.4	15.894	130850000000	116550000000	135970000000	127790000000	235330000000	214690000000	254010000000	2.34677e+11	0.544536	0.00110958	GO:0006810(BP:transport);GO:0046872(MF:metal ion binding)			Mitochondrial	PF00042(Globin)
XP_019965529.1	XP_019965529.1PREDICTED:proteinargonaute-4isoformX2[Paralichthysolivaceus];XP_019965528.1PREDICTED:proteinargonaute-4isoformX1[Paralichthysolivaceus]	XP_019965529.1 PREDICTED: protein argonaute-4 isoform X2 [Paralichthys olivaceus];XP_019965528.1 PREDICTED: protein argonaute-4 isoform X1 [Paralichthys olivaceus]	2	6	2	2	12.7	90.989		16159000	18762000	17460500		31442000	33767000	32604500	0.535524	0.0130198	GO:0035278(BP:miRNA mediated inhibition of translation);GO:0000932(CC:P-body);GO:0016442(CC:RISC complex);GO:0035068(CC:micro-ribonucleoprotein complex);GO:0035198(MF:miRNA binding)			Nuclear	PF02171(Piwi domain);PF08699(Argonaute linker 1 domain);PF16488(Argonaute linker 2 domain);PF16487(Mid domain of argonaute);PF16486(N-terminal domain of argonaute);PF02170(PAZ domain)
XP_019957592.1	XP_019957592.1PREDICTED:hepatoma-derivedgrowthfactor[Paralichthysolivaceus];XP_019935274.1PREDICTED:hepatoma-derivedgrowthfactor-relatedprotein3isoformX2[Paralichthysolivaceus];XP_019935273.1PREDICTED:hepatoma-derivedgrowthfactor-relatedprotein3isoformX1[Paralichthysolivaceus];XP_019956904.1PREDICTED:PC4andSFRS1-interactingproteinisoformX2[Paralichthysolivaceus];XP_019956903.1PREDICTED:PC4andSFRS…	XP_019957592.1 PREDICTED: hepatoma-derived growth factor [Paralichthys olivaceus]	8	8	8	8	35.9	23.436	311040000	495300000	497470000	4.34603e+08	735160000	774280000	933120000	8.14187e+08	0.533788	0.0117959				Nuclear	PF00855(PWWP domain)
XP_019950939.1	XP_019950939.1PREDICTED:uncharacterizedproteinLOC109634692[Paralichthysolivaceus]	XP_019950939.1 PREDICTED: uncharacterized protein LOC109634692 [Paralichthys olivaceus]	1	1	1	1	2.5	71.239	10842000	10649000		10745500	23508000	18717000	18455000	2.02267e+07	0.531254	0.0208749				Nuclear	PF02174(PTB domain (IRS-1 type));PF00169(PH domain)
XP_019947287.1	XP_019947287.1PREDICTED:lamin-BreceptorisoformX5[Paralichthysolivaceus]	XP_019947287.1 PREDICTED: lamin-B receptor isoform X5 [Paralichthys olivaceus]	1	16	16	1	23.1	69.367	437580000	526900000	588400000	5.17627e+08	918020000	982810000	1023500000	9.74777e+08	0.531021	0.00102833	GO:0016020(CC:membrane);GO:0044699(NA:NA)	K19532(LBR)	ko00100(Steroid biosynthesis)	PlasmaMembrane	PF01222(Ergosterol biosynthesis ERG4/ERG24 family);PF09465(Lamin-B receptor of TUDOR domain)
XP_019952036.1	XP_019952036.1PREDICTED:tubulinbetachain-like[Paralichthysolivaceus];CON__ENSEMBL:ENSBTAP00000025008	XP_019952036.1 PREDICTED: tubulin beta chain-like [Paralichthys olivaceus]	2	16	11	10	54.7	39.529	3881900000	5699700000	4168400000	4.58333e+09	8841100000	9163700000	7936500000	8647100000	0.530043	0.00379902	GO:0007017(BP:microtubule-based process);GO:0005737(CC:cytoplasm);GO:0005874(CC:microtubule);GO:0005200(MF:structural constituent of cytoskeleton);GO:0005525(MF:GTP binding);GO:0003924(MF:GTPase activity)	K07375(TUBB)	ko04145(Phagosome);ko04540(Gap junction)	Cytoplasmic	PF03953(Tubulin C-terminal domain);PF00091(Tubulin/FtsZ family, GTPase domain)
XP_019943696.1	XP_019943696.1PREDICTED:flavinreductase(NADPH)[Paralichthysolivaceus]	XP_019943696.1 PREDICTED: flavin reductase (NADPH) [Paralichthys olivaceus]	1	15	15	15	65.9	23.889	6442500000	5877100000	9815000000	7378200000	10981000000	14465000000	16905000000	14117000000	0.522646	0.0332541		K05901(BLVRB)	ko00740(Riboflavin metabolism);ko00860(Porphyrin and chlorophyll metabolism)	Mitochondrial	PF13460(NAD(P)H-binding)
XP_019953411.1	XP_019953411.1PREDICTED:paralemmin-1-like[Paralichthysolivaceus]	XP_019953411.1 PREDICTED: paralemmin-1-like [Paralichthys olivaceus]	1	4	4	4	23	25.465	99404000	67812000	52777000	73331000	116550000	144420000	161300000	1.40757e+08	0.520977	0.0236183	GO:0008360(BP:regulation of cell shape);GO:0016020(CC:membrane)			Nuclear	PF03285(Paralemmin)
XP_019939119.1	XP_019939119.1PREDICTED:speckletargetedPIP5K1A-regulatedpoly(A)polymerase[Paralichthysolivaceus]	XP_019939119.1 PREDICTED: speckle targeted PIP5K1A-regulated poly(A) polymerase [Paralichthys olivaceus]	1	1	1	1	2.9	88.553	17178000	15406000	10172000	14252000	27592000		27226000	27409000	0.519975	0.0168269	GO:0016740(MF:transferase activity);GO:0097159(MF:organic cyclic compound binding);GO:1901363(MF:heterocyclic compound binding)			Nuclear	PF00076(RNA recognition motif. (a.k.a. RRM, RBD, or RNP domain));PF03828(Cid1 family poly A polymerase)
XP_019963864.1	XP_019963864.1PREDICTED:majorvaultprotein-like[Paralichthysolivaceus]	XP_019963864.1 PREDICTED: major vault protein-like [Paralichthys olivaceus]	1	5	5	5	81.2	8.6368	166790000	248980000	191890000	2.02553e+08	308310000	426900000	440680000	3.91963e+08	0.516766	0.0175161				Extracellular;Cytoplasmic
XP_019948264.1	XP_019948264.1PREDICTED:trypsin-3[Paralichthysolivaceus]	XP_019948264.1 PREDICTED: trypsin-3 [Paralichthys olivaceus]	1	4	4	4	26.8	26.545	38368000	83379000	56148000	5.92983e+07	116660000	116580000	114210000	1.15817e+08	0.512002	0.0125461	GO:0006508(BP:proteolysis);GO:0004252(MF:serine-type endopeptidase activity)	K01312(PRSS1_2_3)	ko04080(Neuroactive ligand-receptor interaction)	Extracellular	PF00089(Trypsin)
XP_019965221.1	XP_019965221.1PREDICTED:aldosereductase-like[Paralichthysolivaceus]	XP_019965221.1 PREDICTED: aldose reductase-like [Paralichthys olivaceus]	1	19	19	19	70.7	37.177	1382800000	1803000000	2772400000	1.98607e+09	3274200000	3834800000	4577300000	3.89543e+09	0.509845	0.0267837	GO:0055114(BP:oxidation-reduction process);GO:0016491(MF:oxidoreductase activity)	K00011(AKR1B)	ko00561(Glycerolipid metabolism);ko00052(Galactose metabolism);ko00040(Pentose and glucuronate interconversions);ko00051(Fructose and mannose metabolism);ko00790(Folate biosynthesis)	Cytoplasmic	PF00248(Aldo/keto reductase family)
XP_019948650.1	XP_019948650.1PREDICTED:glyceraldehyde-3-phosphatedehydrogenase[Paralichthysolivaceus];BAA88638.1glyceraldehyde-3-phosphatedehydrogenase[Paralichthysolivaceus];XP_019969491.1PREDICTED:glyceraldehyde-3-phosphatedehydrogenase[Paralichthysolivaceus];ABY19518.1glyceraldehyde-3-phosphatedehydrogenase,partial[Paralichthysolivaceus]	XP_019948650.1 PREDICTED: glyceraldehyde-3-phosphate dehydrogenase [Paralichthys olivaceus];BAA88638.1 glyceraldehyde-3-phosphate dehydrogenase [Paralichthys olivaceus];XP_019969491.1 PREDICTED: glyceraldehyde-3-phosphate dehydrogenase [Paralichthys olivac	4	5	3	3	20.4	36.041	93352000	94706000	153310000	1.13789e+08	251370000	156610000	263320000	2.23767e+08	0.508518	0.0482384	GO:0055114(BP:oxidation-reduction process);GO:0006006(BP:glucose metabolic process);GO:0006096(BP:glycolytic process);GO:0051287(MF:NAD binding);GO:0004365(MF:glyceraldehyde-3-phosphate dehydrogenase (NAD+) (phosphorylating) activity);GO:0050661(MF:NADP binding)	K00134(GAPDH)	ko00010(Glycolysis / Gluconeogenesis);ko04066(HIF-1 signaling pathway);ko00710(Carbon fixation in photosynthetic organisms)	Cytoplasmic	PF02800(Glyceraldehyde 3-phosphate dehydrogenase, C-terminal domain);PF00044(Glyceraldehyde 3-phosphate dehydrogenase, NAD binding domain)
XP_019942293.1	XP_019942293.1PREDICTED:methylosomeprotein50[Paralichthysolivaceus]	XP_019942293.1 PREDICTED: methylosome protein 50 [Paralichthys olivaceus]	1	3	3	3	17.2	36.807	20742000		20478000	20610000	37879000		43787000	40833000	0.504739	0.0207174				Extracellular;Nuclear	PF00400(WD domain, G-beta repeat)
XP_019958828.1	XP_019958828.1PREDICTED:DENNdomain-containingprotein2DisoformX1[Paralichthysolivaceus];XP_019958829.1PREDICTED:DENNdomain-containingprotein2DisoformX2[Paralichthysolivaceus]	XP_019958828.1 PREDICTED: DENN domain-containing protein 2D isoform X1 [Paralichthys olivaceus];XP_019958829.1 PREDICTED: DENN domain-containing protein 2D isoform X2 [Paralichthys olivaceus]	2	2	2	2	3.3	66.006	65218000	48795000		57006500	102160000	134640000	106180000	1.14327e+08	0.498628	0.0291333				PlasmaMembrane;Nuclear	PF02141(DENN (AEX-3) domain);PF03456(uDENN domain);PF03455(dDENN domain)
XP_019948722.1	XP_019948722.1PREDICTED:protein4.1-likeisoformX11[Paralichthysolivaceus];XP_019948721.1PREDICTED:protein4.1-likeisoformX10[Paralichthysolivaceus];XP_019948719.1PREDICTED:protein4.1-likeisoformX8[Paralichthysolivaceus];XP_019948716.1PREDICTED:protein4.1-likeisoformX5[Paralichthysolivaceus];XP_019948714.1PREDICTED:protein4.1-likeisoformX3[Paralichthysolivaceus];XP_019948712.1PREDICTED:protein4.1-li…	XP_019948722.1 PREDICTED: protein 4.1-like isoform X11 [Paralichthys olivaceus];XP_019948721.1 PREDICTED: protein 4.1-like isoform X10 [Paralichthys olivaceus];XP_019948719.1 PREDICTED: protein 4.1-like isoform X8 [Paralichthys olivaceus];XP_019948716.1 PR	11	17	17	17	19.8	121.6	230910000	427280000	503450000	3.87213e+08	749300000	754840000	836280000	780140000	0.496338	0.0102348				Nuclear	PF09380(FERM C-terminal PH-like domain);PF08736(FERM adjacent (FA));PF00373(FERM central domain);PF04382(SAB domain);PF09379(FERM N-terminal domain)
XP_019950081.1	XP_019950081.1PREDICTED:hemoglobinsubunitalpha-A-like[Paralichthysolivaceus];XP_019938486.1PREDICTED:hemoglobinsubunitalpha-like[Paralichthysolivaceus];XP_019949782.1PREDICTED:hemoglobinembryonicsubunitalpha-like[Paralichthysolivaceus]	XP_019950081.1 PREDICTED: hemoglobin subunit alpha-A-like [Paralichthys olivaceus]	3	11	11	11	70.6	15.937	38528000000	30773000000	40210000000	3.65037e+10	52888000000	82100000000	86467000000	7.38183e+10	0.494507	0.0269608	GO:0006810(BP:transport);GO:0046872(MF:metal ion binding)			Cytoplasmic;Mitochondrial	PF00042(Globin)
XP_019969055.1	XP_019969055.1PREDICTED:BCL2/adenovirusE1B19kDaprotein-interactingprotein2-like[Paralichthysolivaceus]	XP_019969055.1 PREDICTED: BCL2/adenovirus E1B 19 kDa protein-interacting protein 2-like [Paralichthys olivaceus]	1	1	1	1	5.6	16.76	45470000	48311000	55156000	4.96457e+07	73906000	99142000	139690000	104246000	0.476236	0.0479239				Nuclear	PF13716(Divergent CRAL/TRIO domain)
XP_019951717.1	XP_019951717.1PREDICTED:nascentpolypeptide-associatedcomplexsubunitalphaisoformX4[Paralichthysolivaceus];XP_019951716.1PREDICTED:nascentpolypeptide-associatedcomplexsubunitalphaisoformX4[Paralichthysolivaceus];XP_019951714.1PREDICTED:nascentpolypeptide-associatedcomplexsubunitalphaisoformX4[Paralichthysolivaceus];AKP21081.1nascentpolypeptide-associatedcomplexalpha[Paralichthysolivaceus];XP_019951…	XP_019951717.1 PREDICTED: nascent polypeptide-associated complex subunit alpha isoform X4 [Paralichthys olivaceus];XP_019951716.1 PREDICTED: nascent polypeptide-associated complex subunit alpha isoform X4 [Paralichthys olivaceus];XP_019951714.1 PREDICTED:	11	5	5	5	29.8	23.529	73060000	296470000	171650000	1.80393e+08	364590000	429240000	352100000	3.81977e+08	0.472263	0.043032				Nuclear	PF01849(NAC domain)
XP_019938172.1	XP_019938172.1PREDICTED:UVexcisionrepairproteinRAD23homologB-like[Paralichthysolivaceus]	XP_019938172.1 PREDICTED: UV excision repair protein RAD23 homolog B-like [Paralichthys olivaceus]	1	4	4	4	12.7	41.007	44420000	58479000	38308000	47069000	95699000	97971000	106290000	9.99867e+07	0.470753	0.00145732		K10839(RAD23)	ko04141(Protein processing in endoplasmic reticulum);ko03420(Nucleotide excision repair)	Cytoplasmic;Nuclear	PF09280(XPC-binding domain);PF00240(Ubiquitin family);PF00627(UBA/TS-N domain)
XP_019938193.1	XP_019938193.1PREDICTED:proteinERGIC-53[Paralichthysolivaceus]	XP_019938193.1 PREDICTED: protein ERGIC-53 [Paralichthys olivaceus]	1	3	3	3	12.8	58.07		35983000	27317000	31650000	65768000	58940000	77615000	67441000	0.469299	0.0190958	GO:0006888(BP:ER to Golgi vesicle-mediated transport);GO:0071391(BP:cellular response to estrogen stimulus);GO:0016021(CC:integral component of membrane);GO:0005737(CC:cytoplasm);GO:0005537(MF:mannose binding)	K10080(LMAN1)	ko04141(Protein processing in endoplasmic reticulum)	Cytoplasmic	PF03388(Legume-like lectin family)
XP_019965899.1	XP_019965899.1PREDICTED:transcriptionalactivatorproteinPur-beta[Paralichthysolivaceus]	XP_019965899.1 PREDICTED: transcriptional activator protein Pur-beta [Paralichthys olivaceus]	1	7	7	3	42.9	33.888	122900000	132040000	77037000	110659000	244390000	228540000	234600000	2.35843e+08	0.469206	0.00207879	GO:0030154(BP:cell differentiation);GO:0008283(BP:cell proliferation);GO:0045892(BP:negative regulation of transcription, DNA-templated);GO:0003677(MF:DNA binding);GO:0003700(MF:DNA-binding transcription factor activity)			Nuclear	PF04845(PurA ssDNA and RNA-binding protein)
XP_019964332.1	XP_019964332.1PREDICTED:proteinFAM91A1[Paralichthysolivaceus]	XP_019964332.1 PREDICTED: protein FAM91A1 [Paralichthys olivaceus]	1	2	2	2	4.4	88.522	1397300000	1100000000	597660000	1.03165e+09		2086900000	2432800000	2259850000	0.456514	0.0331577				Nuclear	PF14648(FAM91 C-terminus);PF14647(FAM91 N-terminus)
XP_019941866.1	XP_019941866.1PREDICTED:highmobilitygroupnucleosome-bindingdomain-containingprotein5[Paralichthysolivaceus]	XP_019941866.1 PREDICTED: high mobility group nucleosome-binding domain-containing protein 5 [Paralichthys olivaceus]	1	3	3	3	33	10.386	213500000	482820000	448240000	381520000	592840000	1055500000	861850000	836730000	0.455965	0.0454579	GO:0043229(CC:intracellular organelle)			Nuclear	PF01101(HMG14 and HMG17)
XP_019969379.1	XP_019969379.1PREDICTED:importinsubunitbeta-1-like[Paralichthysolivaceus]	XP_019969379.1 PREDICTED: importin subunit beta-1-like [Paralichthys olivaceus]	1	7	7	7	76.5	20.593	38491000	140460000	172010000	116987000	215860000	282530000	300140000	2.66177e+08	0.439509	0.0354249	GO:0006886(BP:intracellular protein transport);GO:0005622(CC:intracellular);GO:0008536(MF:Ran GTPase binding)			Cytoplasmic
XP_019952482.1	XP_019952482.1PREDICTED:elastase-1-like[Paralichthysolivaceus];BAA82367.1elastase1precursor[Paralichthysolivaceus]	XP_019952482.1 PREDICTED: elastase-1-like [Paralichthys olivaceus];BAA82367.1 elastase 1 precursor [Paralichthys olivaceus]	2	10	10	9	52.2	29.275	576260000	764360000	919440000	7.53353e+08	1208900000	1875300000	2075800000	1720000000	0.437996	0.0260521	GO:0006508(BP:proteolysis);GO:0004252(MF:serine-type endopeptidase activity)			Extracellular	PF00089(Trypsin)
XP_019933994.1	XP_019933994.1PREDICTED:WDrepeat-containingprotein61[Paralichthysolivaceus]	XP_019933994.1 PREDICTED: WD repeat-containing protein 61 [Paralichthys olivaceus]	1	3	3	3	19	33.258	691500000	472880000	536440000	566940000	1389700000	1360400000	1340800000	1.36363e+09	0.415757	0.000277601		K12602(WDR61)	ko03018(RNA degradation)	Extracellular;Cytoplasmic	PF00400(WD domain, G-beta repeat)
XP_019941947.1	XP_019941947.1PREDICTED:peptidyl-prolylcis-transisomeraseFKBP11[Paralichthysolivaceus]	XP_019941947.1 PREDICTED: peptidyl-prolyl cis-trans isomerase FKBP11 [Paralichthys olivaceus]	1	3	3	3	35.4	14.2	116140000	99001000	49640000	8.82603e+07	163870000	200250000	273580000	2.12567e+08	0.415212	0.0305673	GO:0006457(BP:protein folding);GO:0000413(BP:protein peptidyl-prolyl isomerization);GO:0016021(CC:integral component of membrane);GO:0003755(MF:peptidyl-prolyl cis-trans isomerase activity)			Cytoplasmic;Mitochondrial	PF00254(FKBP-type peptidyl-prolyl cis-trans isomerase)
XP_019949689.1	XP_019949689.1PREDICTED:band3anionexchangeprotein-like[Paralichthysolivaceus];XP_019949688.1PREDICTED:band3anionexchangeprotein-like[Paralichthysolivaceus];XP_019961533.1PREDICTED:band3anionexchangeprotein-like[Paralichthysolivaceus]	XP_019949689.1 PREDICTED: band 3 anion exchange protein-like [Paralichthys olivaceus];XP_019949688.1 PREDICTED: band 3 anion exchange protein-like [Paralichthys olivaceus]	3	35	35	35	37.9	103.49	13255000000	14361000000	14707000000	1.41077e+10	29640000000	34919000000	37668000000	3.40757e+10	0.41401	0.00113267	GO:1902476(BP:chloride transmembrane transport);GO:0030097(BP:hemopoiesis);GO:0051453(BP:regulation of intracellular pH);GO:0005887(CC:integral component of plasma membrane);GO:0005452(MF:inorganic anion exchanger activity)			PlasmaMembrane	PF00955(HCO3- transporter family);PF07565(Band 3 cytoplasmic domain)
XP_019953235.1	XP_019953235.1PREDICTED:ammoniumtransporterRhtypeA[Paralichthysolivaceus]	XP_019953235.1 PREDICTED: ammonium transporter Rh type A [Paralichthys olivaceus]	1	3	3	3	11	46.765	130430000	253490000	210670000	1.98197e+08	628530000	402180000	406830000	479180000	0.413616	0.0275861	GO:0072488(BP:ammonium transmembrane transport);GO:0016021(CC:integral component of membrane);GO:0008519(MF:ammonium transmembrane transporter activity)			PlasmaMembrane	PF00909(Ammonium Transporter Family)
XP_019947086.1	XP_019947086.1PREDICTED:epoxidehydrolase1[Paralichthysolivaceus];XP_019947085.1PREDICTED:epoxidehydrolase1[Paralichthysolivaceus];XP_019947084.1PREDICTED:epoxidehydrolase1[Paralichthysolivaceus]	XP_019947086.1 PREDICTED: epoxide hydrolase 1 [Paralichthys olivaceus];XP_019947085.1 PREDICTED: epoxide hydrolase 1 [Paralichthys olivaceus];XP_019947084.1 PREDICTED: epoxide hydrolase 1 [Paralichthys olivaceus]	3	3	3	3	11.2	51.878	16009000		12946000	14477500		38733000	31354000	35043500	0.413129	0.0357198		K01253(EPHX1)	ko00980(Metabolism of xenobiotics by cytochrome P450)	Cytoplasmic	PF06441(Epoxide hydrolase N terminus)
XP_019948220.1	XP_019948220.1PREDICTED:trypsin-3-like[Paralichthysolivaceus];BAA82363.1trypsinogen2,partial[Paralichthysolivaceus];XP_019948417.1PREDICTED:trypsin-1[Paralichthysolivaceus];ABS32239.1trypsinogen2precursor[Paralichthysolivaceus]	XP_019948220.1 PREDICTED: trypsin-3-like [Paralichthys olivaceus];BAA82363.1 trypsinogen 2, partial [Paralichthys olivaceus]	4	10	10	8	36.2	57.303	1151000000	1303200000	1870200000	1.44147e+09	2603600000	3703400000	4162500000	3.48983e+09	0.413047	0.0160853	GO:0008233(MF:peptidase activity)			Extracellular	PF00089(Trypsin)
XP_019933846.1	XP_019933846.1PREDICTED:acidicleucine-richnuclearphosphoprotein32familymemberE-like,partial[Paralichthysolivaceus]	XP_019933846.1 PREDICTED: acidic leucine-rich nuclear phosphoprotein 32 family member E-like, partial [Paralichthys olivaceus]	1	1	1	1	14.4	14.747	63118000	120680000	28629000	70809000	179810000	187620000	156100000	174510000	0.405759	0.0219246				Nuclear
XP_019963116.1	XP_019963116.1PREDICTED:B-cellantigenreceptorcomplex-associatedproteinbetachain[Paralichthysolivaceus];AGI96975.1Bcellaccessoryprotein[Paralichthysolivaceus]	XP_019963116.1 PREDICTED: B-cell antigen receptor complex-associated protein beta chain [Paralichthys olivaceus];AGI96975.1 B cell accessory protein [Paralichthys olivaceus]	2	2	2	2	8.7	23.174	74189000	42411000		58300000	124320000	162880000	146240000	144480000	0.403516	0.0190947	GO:0016021(CC:integral component of membrane)			Extracellular	PF13927(Immunoglobulin domain)
XP_019941706.1	XP_019941706.1PREDICTED:non-histonechromosomalproteinHMG-17-like[Paralichthysolivaceus]	XP_019941706.1 PREDICTED: non-histone chromosomal protein HMG-17-like [Paralichthys olivaceus]	1	5	5	5	61.4	9.4656	381390000	996860000	827160000	7.35137e+08	1811700000	2343000000	1398400000	1.85103e+09	0.397149	0.0275585	GO:0000785(CC:chromatin);GO:0005634(CC:nucleus);GO:0031492(MF:nucleosomal DNA binding)			Nuclear	PF01101(HMG14 and HMG17)
XP_019939577.1	XP_019939577.1PREDICTED:endoplasmicreticulumresidentprotein27[Paralichthysolivaceus]	XP_019939577.1 PREDICTED: endoplasmic reticulum resident protein 27 [Paralichthys olivaceus]	1	9	9	9	47.8	28.032	325160000	478180000	349370000	3.84237e+08	699300000	967200000	1291800000	986100000	0.389653	0.0276372				ER	PF13848(Thioredoxin-like domain)
XP_019953817.1	XP_019953817.1PREDICTED:trimericintracellularcationchanneltypeA[Paralichthysolivaceus]	XP_019953817.1 PREDICTED: trimeric intracellular cation channel type A [Paralichthys olivaceus]	1	1	1	1	6.2	32.549	11818000	6624000	9201100	9.21437e+06	26569000	18541000	27344000	2.41513e+07	0.381526	0.00941625	GO:0098655(BP:cation transmembrane transport);GO:0015672(BP:monovalent inorganic cation transport);GO:0016021(CC:integral component of membrane);GO:0005261(MF:cation channel activity)			PlasmaMembrane	PF05197(TRIC channel)
XP_019966897.1	XP_019966897.1PREDICTED:trichohyalin-like,partial[Paralichthysolivaceus]	XP_019966897.1 PREDICTED: trichohyalin-like, partial [Paralichthys olivaceus]	1	1	1	1	1.4	92.226	323710000	249080000	284970000	285920000	835410000	662700000	811020000	769710000	0.371465	0.00113725				Cytoskeletal
XP_019961406.1	XP_019961406.1PREDICTED:myosin-10-like[Paralichthysolivaceus];XP_019964563.1PREDICTED:myosin-7B-like[Paralichthysolivaceus];XP_019966133.1PREDICTED:myosinheavychain,fastskeletalmuscle-like,partial[Paralichthysolivaceus];XP_019963611.1PREDICTED:myosinheavychain,fastskeletalmuscle-like[Paralichthysolivaceus];XP_019949963.1PREDICTED:myosin-8-likeisoformX4[Paralichthysolivaceus];XP_019949962.1PREDICT…	XP_019961406.1 PREDICTED: myosin-10-like [Paralichthys olivaceus]	15	26	6	2	15.8	215.97	78424000	477270000	96174000	2.17289e+08	524870000	697270000	670210000	6.30783e+08	0.344475	0.0424154		K10352(MYH9s)	ko04810(Regulation of actin cytoskeleton);ko04530(Tight junction)	Cytoskeletal	PF01576(Myosin tail);PF00612(IQ calmodulin-binding motif);PF00063(Myosin head (motor domain))
XP_019934745.1	XP_019934745.1PREDICTED:lamina-associatedpolypeptide2-like[Paralichthysolivaceus]	XP_019934745.1 PREDICTED: lamina-associated polypeptide 2-like [Paralichthys olivaceus]	1	7	7	7	39.5	40.367	115190000	123120000	36958000	91756000	279260000	324310000	332240000	3.11937e+08	0.294149	0.00235555				Nuclear	PF03020(LEM domain);PF08198(Thymopoietin protein)
BBC70851.1	BBC70851.1Fcreceptorlikeprotein3[Paralichthysolivaceus]	BBC70851.1 Fc receptor like protein 3 [Paralichthys olivaceus]	1	8	8	5	25.5	57.284	238570000	171270000	43981000	1.51274e+08	412220000	564720000	586730000	5.21223e+08	0.290228	0.00949359				Extracellular	PF13927(Immunoglobulin domain)
XP_019940092.1	XP_019940092.1PREDICTED:ammoniumtransporterRhtypeA-like[Paralichthysolivaceus]	XP_019940092.1 PREDICTED: ammonium transporter Rh type A-like [Paralichthys olivaceus]	1	3	3	3	10.1	46.469	15411000	28814000		22112500	52816000	85376000	92335000	7.68423e+07	0.287765	0.0451469				PlasmaMembrane	PF00909(Ammonium Transporter Family)
XP_019939042.1	XP_019939042.1PREDICTED:receptor-typetyrosine-proteinphosphataseepsilon-likeisoformX5[Paralichthysolivaceus];ABG89396.1proteintyrosinephosphatasesepsilonvariant2[Paralichthysolivaceus];XP_019943215.1PREDICTED:receptor-typetyrosine-proteinphosphataseepsilon-likeisoformX2[Paralichthysolivaceus];XP_019943206.1PREDICTED:receptor-typetyrosine-proteinphosphataseepsilon-likeisoformX1[Paralichthysolivace…	XP_019939042.1 PREDICTED: receptor-type tyrosine-protein phosphatase epsilon-like isoform X5 [Paralichthys olivaceus];ABG89396.1 protein tyrosine phosphatases epsilon variant 2 [Paralichthys olivaceus];XP_019943215.1 PREDICTED: receptor-type tyrosine-prote	10	1	1	1	2.5	55.063		5283800	17838000								GO:0035335(BP:peptidyl-tyrosine dephosphorylation);GO:0016021(CC:integral component of membrane);GO:0004725(MF:protein tyrosine phosphatase activity)			Cytoplasmic	PF00102(Protein-tyrosine phosphatase)
ABY84101.1	ABY84101.1MHCclassIIBantigen,partial[Paralichthysolivaceus];ABW24853.1MHCclassIIantigenB,partial[Paralichthysolivaceus]	ABY84101.1 MHC class IIB antigen, partial [Paralichthys olivaceus];ABW24853.1 MHC class II antigen B, partial [Paralichthys olivaceus]	2	4	1	0	55.1	10.329	383170000		35223000								GO:0006955(BP:immune response);GO:0002504(BP:antigen processing and presentation of peptide or polysaccharide antigen via MHC class II);GO:0016021(CC:integral component of membrane);GO:0042613(CC:MHC class II protein complex)			Mitochondrial;Nuclear	PF00969(Class II histocompatibility antigen, beta domain)
ACJ12651.1	ACJ12651.1MHCclassIaantigen,partial[Paralichthysolivaceus];ACJ12646.1MHCclassIaantigen,partial[Paralichthysolivaceus];ACJ12675.1MHCclassIaantigen,partial[Paralichthysolivaceus];ACJ12673.1MHCclassIaantigen,partial[Paralichthysolivaceus];ACJ12661.1MHCclassIaantigen,partial[Paralichthysolivaceus];ACJ12636.1MHCclassIaantigen,partial[Paralichthysolivaceus];ACJ12635.1MHCclassIaantigen,partial[Paralicht…	ACJ12651.1 MHC class Ia antigen, partial [Paralichthys olivaceus];ACJ12646.1 MHC class Ia antigen, partial [Paralichthys olivaceus];ACJ12675.1 MHC class Ia antigen, partial [Paralichthys olivaceus];ACJ12673.1 MHC class Ia antigen, partial [Paralichthys oli	8	2	2	1	20.7	10.352	56553000	16192000	73409000								GO:0006955(BP:immune response)	K06751(MHC1)	ko04144(Endocytosis);ko04218(Cellular senescence);ko04145(Phagosome);ko04514(Cell adhesion molecules)	Extracellular;Nuclear	PF00129(Class I Histocompatibility antigen, domains alpha 1 and 2)
XP_019963627.1	XP_019963627.1PREDICTED:toll-likereceptor5[Paralichthysolivaceus];BAJ16369.1toll-likereceptor5solubleform[Paralichthysolivaceus];BAJ16368.1toll-likereceptor5solubleform[Paralichthysolivaceus];AEN71826.1toll-likereceptor5solubleform[Paralichthysolivaceus];AEN71823.1toll-likereceptor5solubleform[Paralichthysolivaceus]	XP_019963627.1 PREDICTED: toll-like receptor 5 [Paralichthys olivaceus];BAJ16369.1 toll-like receptor 5 soluble form [Paralichthys olivaceus];BAJ16368.1 toll-like receptor 5 soluble form [Paralichthys olivaceus];AEN71826.1 toll-like receptor 5 soluble form	5	2	2	2	6.6	72.268		61776000	9504500											Extracellular	PF00560(Leucine Rich Repeat);PF13855(Leucine rich repeat)
AFN20418.1	AFN20418.1MHCclassIIBantigen,partial[Paralichthysolivaceus]	AFN20418.1 MHC class IIB antigen, partial [Paralichthys olivaceus]	1	5	1	1	66.3	10.071	106120000		23050000								GO:0006955(BP:immune response);GO:0002504(BP:antigen processing and presentation of peptide or polysaccharide antigen via MHC class II);GO:0016021(CC:integral component of membrane);GO:0042613(CC:MHC class II protein complex)				PF00969(Class II histocompatibility antigen, beta domain)
AGU56876.1	AGU56876.1multifunctionalaminopeptidaseA[VibrioanguillarumM3]	AGU56876.1 multifunctional aminopeptidase A [Vibrio anguillarum M3]	1	1	1	1	4	54.467		7805700	9742600								GO:0019538(BP:protein metabolic process);GO:0005622(CC:intracellular);GO:0008238(MF:exopeptidase activity)			Cytoplasmic	PF00883(Cytosol aminopeptidase family, catalytic domain);PF02789(Cytosol aminopeptidase family, N-terminal domain)
ODS04942.1	ODS04942.1GlycineC-acetyltransferase[Vibrioscophthalmi];ANS87354.1GlycineC-acetyltransferase[Vibrioscophthalmi];ANU38607.1GlycineC-acetyltransferase[Vibrioscophthalmi];AGU59264.12-amino-3-ketobutyrateCoAligase[VibrioanguillarumM3]	ODS04942.1 Glycine C-acetyltransferase [Vibrio scophthalmi];ANS87354.1 Glycine C-acetyltransferase [Vibrio scophthalmi];ANU38607.1 Glycine C-acetyltransferase [Vibrio scophthalmi];AGU59264.1 2-amino-3-ketobutyrate CoA ligase [Vibrio anguillarum M3]	4	1	1	1	2.5	43.207	68344000	77717000									GO:0008152(BP:metabolic process);GO:0003824(MF:catalytic activity)	K00639(kbl)	ko00260(Glycine, serine and threonine metabolism)	Cytoplasmic	PF00155(Aminotransferase class I and II)
XP_019960742.1	XP_019960742.1PREDICTED:ATP-dependentRNAhelicaseDDX3X-likeisoformX6[Paralichthysolivaceus];XP_019960741.1PREDICTED:ATP-dependentRNAhelicaseDDX3X-likeisoformX5[Paralichthysolivaceus];AKS43549.1DEADboxhelicase3-1[Paralichthysolivaceus];XP_019960740.1PREDICTED:putativeATP-dependentRNAhelicasean3isoformX4[Paralichthysolivaceus];XP_019960739.1PREDICTED:ATP-dependentRNAhelicaseDDX3X-likeisoformX3[Paral…	XP_019960742.1 PREDICTED: ATP-dependent RNA helicase DDX3X-like isoform X6 [Paralichthys olivaceus];XP_019960741.1 PREDICTED: ATP-dependent RNA helicase DDX3X-like isoform X5 [Paralichthys olivaceus];AKS43549.1 DEAD box helicase 3-1 [Paralichthys olivaceus	6	18	1	1	36.9	72.623		20112000	30631000								GO:0003676(MF:nucleic acid binding);GO:0005524(MF:ATP binding);GO:0004386(MF:helicase activity)			Nuclear	PF00270(DEAD/DEAH box helicase);PF00271(Helicase conserved C-terminal domain)
XP_019955087.1	XP_019955087.1PREDICTED:complementcomponentC8betachain[Paralichthysolivaceus];sp|Q9PVW7.1|CO8B_PAROLRecName:Full=ComplementcomponentC8betachain;AltName:Full=Complementcomponent8subunitbeta;Flags:Precursor;BAA86877.1complementcomponentC8beta[Paralichthysolivaceus]	XP_019955087.1 PREDICTED: complement component C8 beta chain [Paralichthys olivaceus];sp|Q9PVW7.1|CO8B_PAROL RecName: Full=Complement component C8 beta chain; AltName: Full=Complement component 8 subunit beta; Flags: Precursor;BAA86877.1 complement compone	3	1	1	1	2.9	65.858		21941000	10786000								GO:0006957(BP:complement activation, alternative pathway);GO:0019835(BP:cytolysis);GO:0006958(BP:complement activation, classical pathway);GO:0005579(CC:membrane attack complex);GO:0005576(CC:extracellular region)			Extracellular	PF01823(MAC/Perforin domain);PF00057(Low-density lipoprotein receptor domain class A)
XP_019951683.1	XP_019951683.1PREDICTED:acidicmammalianchitinase-like[Paralichthysolivaceus];BAD15061.1chitinase3[Paralichthysolivaceus]	XP_019951683.1 PREDICTED: acidic mammalian chitinase-like [Paralichthys olivaceus];BAD15061.1 chitinase3 [Paralichthys olivaceus]	2	1	1	1	2.9	53.202	36712000		34461000								GO:0005975(BP:carbohydrate metabolic process);GO:0006032(BP:chitin catabolic process);GO:0005576(CC:extracellular region);GO:0004568(MF:chitinase activity);GO:0008061(MF:chitin binding)	K01183(E3.2.1.14)	ko00520(Amino sugar and nucleotide sugar metabolism)	Lysosomal	PF00704(Glycosyl hydrolases family 18);PF01607(Chitin binding Peritrophin-A domain)
BAK52807.1	BAK52807.1microtubuleaggregateproteinhomologisotype-2[Paralichthysolivaceus]	BAK52807.1 microtubule aggregate protein homolog isotype-2 [Paralichthys olivaceus]	1	5	1	1	22.5	31.613	26590000	19538000												Cytoplasmic
XP_019933563.1	XP_019933563.1PREDICTED:ribosome-bindingprotein1-like,partial[Paralichthysolivaceus]	XP_019933563.1 PREDICTED: ribosome-binding protein 1-like, partial [Paralichthys olivaceus]	1	1	1	1	10.4	12.839	29618000	15622000												Extracellular;Nuclear
XP_019933902.1	XP_019933902.1PREDICTED:proteinNipSnaphomolog3B-like,partial[Paralichthysolivaceus];XP_019933655.1PREDICTED:proteinNipSnaphomolog3B-like,partial[Paralichthysolivaceus]	XP_019933902.1 PREDICTED: protein NipSnap homolog 3B-like, partial [Paralichthys olivaceus];XP_019933655.1 PREDICTED: protein NipSnap homolog 3B-like, partial [Paralichthys olivaceus]	2	2	2	2	27.7	21.455	32476000	15828000	23527000											Mitochondrial	PF07978(NIPSNAP)
XP_019933706.1	XP_019933706.1PREDICTED:vesicle-fusingATPase-like,partial[Paralichthysolivaceus];XP_019961372.1PREDICTED:vesicle-fusingATPase-like[Paralichthysolivaceus]	XP_019933706.1 PREDICTED: vesicle-fusing ATPase-like, partial [Paralichthys olivaceus];XP_019961372.1 PREDICTED: vesicle-fusing ATPase-like [Paralichthys olivaceus]	2	2	2	2	33.6	14.33		12954000	58201000								GO:0017157(BP:regulation of exocytosis);GO:0006891(BP:intra-Golgi vesicle-mediated transport);GO:0007269(BP:neurotransmitter secretion);GO:0006906(BP:vesicle fusion);GO:0001921(BP:positive regulation of receptor recycling);GO:0006886(BP:intracellular protein transport);GO:0045732(BP:positive regulation of protein catabolic process);GO:0035494(BP:SNARE complex disassembly);GO:0048211(BP:Golgi vesi…			Cytoplasmic	PF00004(ATPase family associated with various cellular activities (AAA))
XP_019934154.1	XP_019934154.1PREDICTED:Golgiapparatusprotein1-like[Paralichthysolivaceus];XP_019965456.1PREDICTED:Golgiapparatusprotein1-like,partial[Paralichthysolivaceus]	XP_019934154.1 PREDICTED: Golgi apparatus protein 1-like [Paralichthys olivaceus];XP_019965456.1 PREDICTED: Golgi apparatus protein 1-like, partial [Paralichthys olivaceus]	2	3	3	3	3.3	151.22	14009000	17911000										K06816(GLG1)	ko04514(Cell adhesion molecules)	Nuclear	PF13639(Ring finger domain);PF00839(Cysteine rich repeat)
XP_019934430.1	XP_019934430.1PREDICTED:ES1proteinhomolog,mitochondrial-like[Paralichthysolivaceus]	XP_019934430.1 PREDICTED: ES1 protein homolog, mitochondrial-like [Paralichthys olivaceus]	1	1	1	1	8.5	24.108		10449000	9703000											Cytoplasmic	PF01965(DJ-1/PfpI family)
XP_019934458.1	XP_019934458.1PREDICTED:CD9antigen-likeisoformX2[Paralichthysolivaceus];XP_019934457.1PREDICTED:CD9antigen-likeisoformX1[Paralichthysolivaceus]	XP_019934458.1 PREDICTED: CD9 antigen-like isoform X2 [Paralichthys olivaceus];XP_019934457.1 PREDICTED: CD9 antigen-like isoform X1 [Paralichthys olivaceus]	2	2	2	2	13.2	24.822	49931000		22897000								GO:0016021(CC:integral component of membrane)			PlasmaMembrane	PF00335(Tetraspanin family)
XP_019934636.1	XP_019934636.1PREDICTED:CD81antigen-like[Paralichthysolivaceus]	XP_019934636.1 PREDICTED: CD81 antigen-like [Paralichthys olivaceus]	1	2	2	2	10.9	26.312	31338000	22424000	26145000								GO:0007166(BP:cell surface receptor signaling pathway);GO:0005887(CC:integral component of plasma membrane)			PlasmaMembrane	PF00335(Tetraspanin family)
XP_019935087.1	XP_019935087.1PREDICTED:creatinekinaseU-type,mitochondrial-like[Paralichthysolivaceus]	XP_019935087.1 PREDICTED: creatine kinase U-type, mitochondrial-like [Paralichthys olivaceus]	1	2	2	2	9.6	46.824	22059000	27747000									GO:0016310(BP:phosphorylation);GO:0016301(MF:kinase activity);GO:0005524(MF:ATP binding)			Mitochondrial	PF02807(ATP:guanido phosphotransferase, N-terminal domain);PF00217(ATP:guanido phosphotransferase, C-terminal catalytic domain)
XP_019935586.1	XP_019935586.1PREDICTED:ADP-dependentglucokinase-like[Paralichthysolivaceus]	XP_019935586.1 PREDICTED: ADP-dependent glucokinase-like [Paralichthys olivaceus]	1	2	2	2	3.8	54.592	25348000	12906000									GO:0005975(BP:carbohydrate metabolic process);GO:0016310(BP:phosphorylation);GO:0016021(CC:integral component of membrane);GO:0016301(MF:kinase activity);GO:0016773(MF:phosphotransferase activity, alcohol group as acceptor)	K08074(ADPGK)	ko00010(Glycolysis / Gluconeogenesis)	Cytoplasmic	PF04587(ADP-specific Phosphofructokinase/Glucokinase conserved region)
XP_019935757.1	XP_019935757.1PREDICTED:sorbitoldehydrogenase-like[Paralichthysolivaceus]	XP_019935757.1 PREDICTED: sorbitol dehydrogenase-like [Paralichthys olivaceus]	1	1	1	1	8.5	17.729	32584000		21075000									K00008(SORD)	ko00040(Pentose and glucuronate interconversions);ko00051(Fructose and mannose metabolism)	Cytoplasmic	PF00107(Zinc-binding dehydrogenase)
XP_019936097.1	XP_019936097.1PREDICTED:ATPsynthasesubunitdelta,mitochondrial[Paralichthysolivaceus]	XP_019936097.1 PREDICTED: ATP synthase subunit delta, mitochondrial [Paralichthys olivaceus]	1	2	2	2	24.4	16.895	19872000	73728000									GO:0015986(BP:ATP synthesis coupled proton transport);GO:0045261(CC:proton-transporting ATP synthase complex, catalytic core F(1));GO:0046961(MF:proton-transporting ATPase activity, rotational mechanism);GO:0046933(MF:proton-transporting ATP synthase activity, rotational mechanism)	K02134(ATPeF1D)	ko00190(Oxidative phosphorylation)	Mitochondrial	PF02823(ATP synthase, Delta/Epsilon chain, beta-sandwich domain)
XP_019936205.1	XP_019936205.1PREDICTED:deoxyribonuclease-2-alpha-like[Paralichthysolivaceus]	XP_019936205.1 PREDICTED: deoxyribonuclease-2-alpha-like [Paralichthys olivaceus]	1	1	1	1	5.9	41.109		12343000	12289000									K01158(DNASE2)	ko04142(Lysosome)	Extracellular;Nuclear	PF03265(Deoxyribonuclease II)
XP_019965083.1	XP_019965083.1PREDICTED:ras-relatedproteinRab-8A-like[Paralichthysolivaceus];XP_019936428.1PREDICTED:ras-relatedproteinRab-8A[Paralichthysolivaceus]	XP_019965083.1 PREDICTED: ras-related protein Rab-8A-like [Paralichthys olivaceus];XP_019936428.1 PREDICTED: ras-related protein Rab-8A [Paralichthys olivaceus]	2	5	3	2	22.8	23.393	104560000	110190000	83917000								GO:0032402(BP:melanosome transport);GO:0007264(BP:small GTPase mediated signal transduction);GO:0035845(BP:photoreceptor cell outer segment organization);GO:0005622(CC:intracellular);GO:0005525(MF:GTP binding)	K07901(RAB8A)	ko04144(Endocytosis);ko04140(Autophagy - animal);ko04530(Tight junction);ko04152(AMPK signaling pathway)	PlasmaMembrane;Cytoplasmic	PF00071(Ras family)
XP_019936439.1	XP_019936439.1PREDICTED:UBXdomain-containingprotein6[Paralichthysolivaceus]	XP_019936439.1 PREDICTED: UBX domain-containing protein 6 [Paralichthys olivaceus]	1	2	2	2	6.2	49.392	120000000		112150000									K14011(UBXN6)	ko04141(Protein processing in endoplasmic reticulum)	Cytoplasmic	PF09409(PUB domain);PF00789(UBX domain)
XP_019936917.1	XP_019936917.1PREDICTED:exocystcomplexcomponent1isoformX4[Paralichthysolivaceus];XP_019936916.1PREDICTED:exocystcomplexcomponent1isoformX3[Paralichthysolivaceus];XP_019936915.1PREDICTED:exocystcomplexcomponent1isoformX2[Paralichthysolivaceus];XP_019936914.1PREDICTED:exocystcomplexcomponent1isoformX1[Paralichthysolivaceus];XP_019936913.1PREDICTED:exocystcomplexcomponent1isoformX1[Paralichthysoliva…	XP_019936917.1 PREDICTED: exocyst complex component 1 isoform X4 [Paralichthys olivaceus];XP_019936916.1 PREDICTED: exocyst complex component 1 isoform X3 [Paralichthys olivaceus];XP_019936915.1 PREDICTED: exocyst complex component 1 isoform X2 [Paralichth	6	5	5	5	10	100.91		24756000	24635000											Nuclear	PF09763(Exocyst complex component Sec3);PF15277(Exocyst complex component SEC3 N-terminal PIP2 binding PH)
XP_019937527.1	XP_019937527.1PREDICTED:Golgiphosphoprotein3-like[Paralichthysolivaceus];XP_019957940.1PREDICTED:Golgiphosphoprotein3[Paralichthysolivaceus]	XP_019937527.1 PREDICTED: Golgi phosphoprotein 3-like [Paralichthys olivaceus];XP_019957940.1 PREDICTED: Golgi phosphoprotein 3 [Paralichthys olivaceus]	2	3	3	3	16.1	33.28	57427000	14891000	44284000								GO:0048193(BP:Golgi vesicle transport);GO:0005622(CC:intracellular);GO:0070273(MF:phosphatidylinositol-4-phosphate binding)			Nuclear	PF05719(Golgi phosphoprotein 3 (GPP34))
XP_019937548.1	XP_019937548.1PREDICTED:disabledhomolog2isoformX3[Paralichthysolivaceus];XP_019937547.1PREDICTED:disabledhomolog2isoformX2[Paralichthysolivaceus];XP_019937546.1PREDICTED:disabledhomolog2isoformX1[Paralichthysolivaceus]	XP_019937548.1 PREDICTED: disabled homolog 2 isoform X3 [Paralichthys olivaceus];XP_019937547.1 PREDICTED: disabled homolog 2 isoform X2 [Paralichthys olivaceus];XP_019937546.1 PREDICTED: disabled homolog 2 isoform X1 [Paralichthys olivaceus]	3	3	3	3	5.9	61.526	41543000	57728000	29846000									K12475(DAB2)	ko04144(Endocytosis)	Nuclear	PF00640(Phosphotyrosine interaction domain (PTB/PID))
XP_019937856.1	XP_019937856.1PREDICTED:uncharacterizedproteinLOC109626391[Paralichthysolivaceus]	XP_019937856.1 PREDICTED: uncharacterized protein LOC109626391 [Paralichthys olivaceus]	1	2	2	2	14.8	27.335		2836500	5271600								GO:0098869(BP:cellular oxidant detoxification);GO:0055114(BP:oxidation-reduction process);GO:0051920(MF:peroxiredoxin activity);EC:1.11.1.15(NA:NA)			Mitochondrial	PF02627(Carboxymuconolactone decarboxylase family)
XP_019938604.1	XP_019938604.1PREDICTED:peptidyl-prolylcis-transisomeraseFKBP10-like[Paralichthysolivaceus]	XP_019938604.1 PREDICTED: peptidyl-prolyl cis-trans isomerase FKBP10-like [Paralichthys olivaceus]	1	2	2	2	7.9	63.056	12790000	7044700	2298500								GO:0006457(BP:protein folding);GO:0005509(MF:calcium ion binding)			Cytoplasmic	PF00254(FKBP-type peptidyl-prolyl cis-trans isomerase)
XP_019938681.1	XP_019938681.1PREDICTED:myoferlin-likeisoformX4[Paralichthysolivaceus];XP_019938680.1PREDICTED:myoferlin-likeisoformX3[Paralichthysolivaceus];XP_019938679.1PREDICTED:myoferlin-likeisoformX2[Paralichthysolivaceus];XP_019938678.1PREDICTED:myoferlin-likeisoformX1[Paralichthysolivaceus];XP_019938682.1PREDICTED:myoferlin-likeisoformX5[Paralichthysolivaceus]	XP_019938681.1 PREDICTED: myoferlin-like isoform X4 [Paralichthys olivaceus];XP_019938680.1 PREDICTED: myoferlin-like isoform X3 [Paralichthys olivaceus];XP_019938679.1 PREDICTED: myoferlin-like isoform X2 [Paralichthys olivaceus];XP_019938678.1 PREDICTED:	5	10	9	9	7.4	232.41	44993000		63548000											Cytoplasmic;Nuclear	PF08150(FerB (NUC096) domain);PF00168(C2 domain);PF08151(FerI (NUC094) domain);PF16165(Ferlin C-terminus);PF08165(FerA (NUC095) domain)
XP_019938980.1	XP_019938980.1PREDICTED:SH3domain-bindingprotein1-like[Paralichthysolivaceus]	XP_019938980.1 PREDICTED: SH3 domain-binding protein 1-like [Paralichthys olivaceus]	1	1	1	1	1.6	75.225	18570000		12264000											Nuclear	PF00620(RhoGAP domain);PF03114(BAR domain)
XP_019939020.1	XP_019939020.1PREDICTED:retinoldehydrogenase13[Paralichthysolivaceus]	XP_019939020.1 PREDICTED: retinol dehydrogenase 13 [Paralichthys olivaceus]	1	1	1	1	3.6	38.906	31096000	32911000	41901000											Cytoplasmic;Mitochondrial	PF00106(short chain dehydrogenase)
XP_019939179.1	XP_019939179.1PREDICTED:transcriptionalactivatorproteinPur-alpha-like[Paralichthysolivaceus]	XP_019939179.1 PREDICTED: transcriptional activator protein Pur-alpha-like [Paralichthys olivaceus]	1	2	1	1	11.4	31.365		38582000	20385000											Cytoplasmic;Nuclear	PF04845(PurA ssDNA and RNA-binding protein)
XP_019939255.1	XP_019939255.1PREDICTED:plateletendothelialcelladhesionmolecule-likeisoformX6[Paralichthysolivaceus];XP_019939254.1PREDICTED:plateletendothelialcelladhesionmolecule-likeisoformX5[Paralichthysolivaceus];XP_019939253.1PREDICTED:plateletendothelialcelladhesionmolecule-likeisoformX4[Paralichthysolivaceus];XP_019939252.1PREDICTED:plateletendothelialcelladhesionmolecule-likeisoformX3[Paralichthysolivac…	XP_019939255.1 PREDICTED: platelet endothelial cell adhesion molecule-like isoform X6 [Paralichthys olivaceus];XP_019939254.1 PREDICTED: platelet endothelial cell adhesion molecule-like isoform X5 [Paralichthys olivaceus];XP_019939253.1 PREDICTED: platelet	6	2	2	2	4.4	70.163		12516000	10522000									K06471(PECAM1)	ko04514(Cell adhesion molecules)	PlasmaMembrane	PF13927(Immunoglobulin domain)
XP_019939434.1	XP_019939434.1PREDICTED:cleavageandpolyadenylationspecificityfactorsubunit6-like[Paralichthysolivaceus]	XP_019939434.1 PREDICTED: cleavage and polyadenylation specificity factor subunit 6-like [Paralichthys olivaceus]	1	2	2	2	5.3	47.123		16300000	22724000											Nuclear
XP_019940468.1	XP_019940468.1PREDICTED:epididymalsecretoryproteinE1[Paralichthysolivaceus]	XP_019940468.1 PREDICTED: epididymal secretory protein E1 [Paralichthys olivaceus]	1	3	3	3	27.5	16.245	38852000	49095000										K13443(NPC2)	ko04142(Lysosome)	Extracellular	PF02221(ML domain)
XP_019940542.1	XP_019940542.1PREDICTED:rho-associatedproteinkinase2[Paralichthysolivaceus]	XP_019940542.1 PREDICTED: rho-associated protein kinase 2 [Paralichthys olivaceus]	1	3	3	3	3.1	161.51		7832300	15718000									K17388(ROCK2)	ko04310(Wnt signaling pathway);ko04510(Focal adhesion);ko04530(Tight junction);ko04022(cGMP-PKG signaling pathway);ko04810(Regulation of actin cytoskeleton);ko04024(cAMP signaling pathway);ko04071(Sphingolipid signaling pathway)	Nuclear	PF00069(Protein kinase domain);PF08912(Rho Binding)
XP_019940727.1	XP_019940727.1PREDICTED:negativeregulatorofreactiveoxygenspecies-likeisoformX2[Paralichthysolivaceus];XP_019940720.1PREDICTED:negativeregulatorofreactiveoxygenspecies-likeisoformX1[Paralichthysolivaceus]	XP_019940727.1 PREDICTED: negative regulator of reactive oxygen species-like isoform X2 [Paralichthys olivaceus];XP_019940720.1 PREDICTED: negative regulator of reactive oxygen species-like isoform X1 [Paralichthys olivaceus]	2	7	7	7	17.3	74.401	62354000		112840000											Nuclear	PF13855(Leucine rich repeat)
XP_019940826.1	XP_019940826.1PREDICTED:signalrecognitionparticle14kDaprotein[Paralichthysolivaceus]	XP_019940826.1 PREDICTED: signal recognition particle 14 kDa protein [Paralichthys olivaceus]	1	1	1	1	12.7	12.477	59874000	29646000									GO:0006614(BP:SRP-dependent cotranslational protein targeting to membrane);GO:0005786(CC:signal recognition particle, endoplasmic reticulum targeting);GO:0030942(MF:endoplasmic reticulum signal peptide binding);GO:0008312(MF:7S RNA binding)	K03104(SRP14)	ko03060(Protein export)	Cytoplasmic	PF02290(Signal recognition particle 14kD protein)
XP_019941515.1	XP_019941515.1PREDICTED:CDKN2AIPN-terminal-likeprotein[Paralichthysolivaceus]	XP_019941515.1 PREDICTED: CDKN2AIP N-terminal-like protein [Paralichthys olivaceus]	1	2	2	2	23.1	12.827	50479000	26138000	73890000											Cytoplasmic	PF11952(XRN-Two Binding Domain, XTBD)
XP_019942153.1	XP_019942153.1PREDICTED:ubiquitincarboxyl-terminalhydrolase4-like[Paralichthysolivaceus];XP_019963961.1PREDICTED:ubiquitincarboxyl-terminalhydrolase15-like,partial[Paralichthysolivaceus]	XP_019942153.1 PREDICTED: ubiquitin carboxyl-terminal hydrolase 4-like [Paralichthys olivaceus];XP_019963961.1 PREDICTED: ubiquitin carboxyl-terminal hydrolase 15-like, partial [Paralichthys olivaceus]	2	2	2	2	4.4	113.16		2504100	1595900								GO:0016579(BP:protein deubiquitination);GO:0006511(BP:ubiquitin-dependent protein catabolic process);GO:0004843(MF:thiol-dependent ubiquitin-specific protease activity)			Nuclear	PF14836(Ubiquitin-like domain);PF06337(DUSP domain);PF14533(Ubiquitin-specific protease C-terminal);PF00443(Ubiquitin carboxyl-terminal hydrolase)
XP_019942633.1	XP_019942633.1PREDICTED:succinate--CoAligase[GDP-forming]subunitbeta,mitochondrial[Paralichthysolivaceus]	XP_019942633.1 PREDICTED: succinate--CoA ligase [GDP-forming] subunit beta, mitochondrial [Paralichthys olivaceus]	1	3	3	3	10.9	46.597	15534000	10466000									GO:0008152(BP:metabolic process);GO:0046872(MF:metal ion binding);GO:0005524(MF:ATP binding);GO:0016874(MF:ligase activity)	K01900(LSC2)	ko00640(Propanoate metabolism);ko00020(Citrate cycle (TCA cycle))	Cytoplasmic	PF08442(ATP-grasp domain);PF00549(CoA-ligase)
XP_019942655.1	XP_019942655.1PREDICTED:5'-AMP-activatedproteinkinasesubunitgamma-1isoformX2[Paralichthysolivaceus];XP_019942654.1PREDICTED:5'-AMP-activatedproteinkinasesubunitgamma-1isoformX2[Paralichthysolivaceus];XP_019942653.1PREDICTED:5'-AMP-activatedproteinkinasesubunitgamma-1isoformX1[Paralichthysolivaceus];XP_019961035.1PREDICTED:5'-AMP-activatedproteinkinasesubunitgamma-1-like[Paralichthysolivaceus]	XP_019942655.1 PREDICTED: 5-AMP-activated protein kinase subunit gamma-1 isoform X2 [Paralichthys olivaceus];XP_019942654.1 PREDICTED: 5-AMP-activated protein kinase subunit gamma-1 isoform X2 [Paralichthys olivaceus];XP_019942653.1 PREDICTED: 5-AMP-act	4	5	5	5	25.3	34.08	34491000	25647000	18330000									K07200(PRKAG)	ko04152(AMPK signaling pathway);ko04530(Tight junction);ko04371(Apelin signaling pathway);ko04068(FoxO signaling pathway)	PlasmaMembrane	PF00571(CBS domain)
XP_019942990.1	XP_019942990.1PREDICTED:eukaryotictranslationelongationfactor1epsilon-1[Paralichthysolivaceus]	XP_019942990.1 PREDICTED: eukaryotic translation elongation factor 1 epsilon-1 [Paralichthys olivaceus]	1	3	3	3	26.6	20.109	32665000	18998000									GO:0006414(BP:translational elongation);GO:0003746(MF:translation elongation factor activity)			Mitochondrial;Nuclear	PF00043(Glutathione S-transferase, C-terminal domain)
XP_019943392.1	XP_019943392.1PREDICTED:5-oxoprolinase[Paralichthysolivaceus]	XP_019943392.1 PREDICTED: 5-oxoprolinase [Paralichthys olivaceus]	1	4	4	4	3.4	142.06	56732000	43501000	39507000								GO:0016787(MF:hydrolase activity)	K01469(OPLAH)	ko00480(Glutathione metabolism)	Cytoplasmic;Nuclear	PF01968(Hydantoinase/oxoprolinase);PF05378(Hydantoinase/oxoprolinase N-terminal region);PF02538(Hydantoinase B/oxoprolinase)
XP_019943975.1	XP_019943975.1PREDICTED:neutralaminoacidtransporterB(0)[Paralichthysolivaceus]	XP_019943975.1 PREDICTED: neutral amino acid transporter B(0) [Paralichthys olivaceus]	1	2	2	2	4	56.493		55135000	20513000											PlasmaMembrane	PF00375(Sodium:dicarboxylate symporter family)
XP_019944036.1	XP_019944036.1PREDICTED:latexinisoformX2[Paralichthysolivaceus];XP_019944035.1PREDICTED:latexinisoformX1[Paralichthysolivaceus]	XP_019944036.1 PREDICTED: latexin isoform X2 [Paralichthys olivaceus];XP_019944035.1 PREDICTED: latexin isoform X1 [Paralichthys olivaceus]	2	1	1	1	3.9	26.308	30607000		30538000											Extracellular;Mitochondrial;Nuclear	PF06907(Latexin)
XP_019944375.1	XP_019944375.1PREDICTED:signaltransducerandactivatoroftranscription6-like[Paralichthysolivaceus]	XP_019944375.1 PREDICTED: signal transducer and activator of transcription 6-like [Paralichthys olivaceus]	1	5	5	5	13.4	84.126	23417000	15237000	28857000								GO:0050794(BP:regulation of cellular process);GO:0006351(BP:transcription, DNA-templated);GO:0044424(CC:intracellular part)	K11225(STAT6)	ko04630(JAK-STAT signaling pathway);ko04217(Necroptosis)	Cytoplasmic;Nuclear	PF00017(SH2 domain);PF02865(STAT protein, protein interaction domain);PF01017(STAT protein, all-alpha domain);PF02864(STAT protein, DNA binding domain)
XP_019944651.1	XP_019944651.1PREDICTED:NF-kappa-BessentialmodulatorisoformX4[Paralichthysolivaceus];XP_019944650.1PREDICTED:NF-kappa-BessentialmodulatorisoformX3[Paralichthysolivaceus];XP_019944649.1PREDICTED:NF-kappa-BessentialmodulatorisoformX2[Paralichthysolivaceus];XP_019944648.1PREDICTED:NF-kappa-BessentialmodulatorisoformX1[Paralichthysolivaceus]	XP_019944651.1 PREDICTED: NF-kappa-B essential modulator isoform X4 [Paralichthys olivaceus];XP_019944650.1 PREDICTED: NF-kappa-B essential modulator isoform X3 [Paralichthys olivaceus];XP_019944649.1 PREDICTED: NF-kappa-B essential modulator isoform X2 [P	4	2	2	2	4.2	70.076	15987000	27867000										K07210(IKBKG)	ko04210(Apoptosis);ko04010(MAPK signaling pathway);ko04151(PI3K-Akt signaling pathway);ko04668(TNF signaling pathway);ko04064(NF-kappa B signaling pathway);ko04014(Ras signaling pathway)	Nuclear	PF11577(NF-kappa-B essential modulator NEMO);PF16516(Leucine zipper of domain CC2 of NEMO, NF-kappa-B essential modulator)
XP_019944771.1	XP_019944771.1PREDICTED:regulationofnuclearpre-mRNAdomain-containingprotein1B[Paralichthysolivaceus];XP_019946534.1PREDICTED:regulationofnuclearpre-mRNAdomain-containingprotein1AisoformX2[Paralichthysolivaceus];XP_019946533.1PREDICTED:regulationofnuclearpre-mRNAdomain-containingprotein1AisoformX1[Paralichthysolivaceus]	XP_019944771.1 PREDICTED: regulation of nuclear pre-mRNA domain-containing protein 1B [Paralichthys olivaceus]	3	3	3	3	14	37.214		24489000	29833000											Nuclear	PF16566(Cell-cycle alteration and expression-elevated protein in tumour);PF04818(RNA polymerase II-binding domain.)
XP_019944984.1	XP_019944984.1PREDICTED:LOWQUALITYPROTEIN:rhoGTPase-activatingprotein4-like[Paralichthysolivaceus]	XP_019944984.1 PREDICTED: LOW QUALITY PROTEIN: rho GTPase-activating protein 4-like [Paralichthys olivaceus]	1	3	3	3	3.8	102.35	35786000		57410000								GO:0065007(BP:biological regulation)			Nuclear	PF00611(Fes/CIP4, and EFC/F-BAR homology domain);PF00620(RhoGAP domain);PF00018(SH3 domain)
XP_019945380.1	XP_019945380.1PREDICTED:sortingnexin-4-like[Paralichthysolivaceus];XP_019955408.1PREDICTED:sortingnexin-4-like[Paralichthysolivaceus]	XP_019945380.1 PREDICTED: sorting nexin-4-like [Paralichthys olivaceus]	2	4	4	4	17.5	39.966	43485000		36282000									K17919(SNX4)	ko04144(Endocytosis)	Nuclear	PF00787(PX domain)
XP_019945425.1	XP_019945425.1PREDICTED:traffickingproteinparticlecomplexsubunit2[Paralichthysolivaceus]	XP_019945425.1 PREDICTED: trafficking protein particle complex subunit 2 [Paralichthys olivaceus]	1	1	1	1	10	16.472	18071000	12655000									GO:0006888(BP:ER to Golgi vesicle-mediated transport);GO:0005737(CC:cytoplasm)			Extracellular;Cytoplasmic	PF04628(Sedlin, N-terminal conserved region)
XP_019945426.1	XP_019945426.1PREDICTED:thymosinbeta-4[Paralichthysolivaceus]	XP_019945426.1 PREDICTED: thymosin beta-4 [Paralichthys olivaceus]	1	1	1	1	34.1	4.6552	133670000	105710000	153990000								GO:0007015(BP:actin filament organization);GO:0003785(MF:actin monomer binding)	K05764(TMSB4)	ko04810(Regulation of actin cytoskeleton)	Cytoplasmic;Nuclear	PF01290(Thymosin beta-4 family)
XP_019945613.1	XP_019945613.1PREDICTED:sacsin-like[Paralichthysolivaceus]	XP_019945613.1 PREDICTED: sacsin-like [Paralichthys olivaceus]	1	11	11	11	3.9	486.37	31093000		57726000											Nuclear	PF05168(HEPN domain)
XP_019946080.1	XP_019946080.1PREDICTED:cytochromeb-c1complexsubunit7[Paralichthysolivaceus]	XP_019946080.1 PREDICTED: cytochrome b-c1 complex subunit 7 [Paralichthys olivaceus]	1	1	1	1	15.5	13.225	41712000		56953000								GO:0055114(BP:oxidation-reduction process);GO:0005743(CC:mitochondrial inner membrane);GO:0070469(CC:respiratory chain)	K00417(QCR7)	ko00190(Oxidative phosphorylation)	Mitochondrial;Nuclear	PF02271(Ubiquinol-cytochrome C reductase complex 14kD subunit)
XP_019946133.1	XP_019946133.1PREDICTED:proteintyrosinephosphatasetypeIVA2[Paralichthysolivaceus];XP_019946132.1PREDICTED:proteintyrosinephosphatasetypeIVA2[Paralichthysolivaceus];XP_019961977.1PREDICTED:proteintyrosinephosphatasetypeIVA1[Paralichthysolivaceus];XP_019961976.1PREDICTED:proteintyrosinephosphatasetypeIVA1[Paralichthysolivaceus]	XP_019946133.1 PREDICTED: protein tyrosine phosphatase type IVA 2 [Paralichthys olivaceus];XP_019946132.1 PREDICTED: protein tyrosine phosphatase type IVA 2 [Paralichthys olivaceus]	4	3	3	3	27.6	19.85	32019000	22969000												Extracellular;Cytoplasmic	PF00102(Protein-tyrosine phosphatase)
XP_019946175.1	XP_019946175.1PREDICTED:DNAtopoisomerase2-betaisoformX3[Paralichthysolivaceus];XP_019946173.1PREDICTED:DNAtopoisomerase2-betaisoformX3[Paralichthysolivaceus];XP_019946172.1PREDICTED:DNAtopoisomerase2-betaisoformX2[Paralichthysolivaceus];XP_019946171.1PREDICTED:DNAtopoisomerase2-betaisoformX1[Paralichthysolivaceus]	XP_019946175.1 PREDICTED: DNA topoisomerase 2-beta isoform X3 [Paralichthys olivaceus];XP_019946173.1 PREDICTED: DNA topoisomerase 2-beta isoform X3 [Paralichthys olivaceus];XP_019946172.1 PREDICTED: DNA topoisomerase 2-beta isoform X2 [Paralichthys olivac	4	2	2	2	1.6	157.33		7253400	12423000											Nuclear	PF00521(DNA gyrase/topoisomerase IV, subunit A);PF00204(DNA gyrase B);PF16898(C-terminal associated domain of TOPRIM);PF01751(Toprim domain);PF08070(DTHCT (NUC029) region)
XP_019946503.1	XP_019946503.1PREDICTED:MARCKS-relatedprotein-like[Paralichthysolivaceus]	XP_019946503.1 PREDICTED: MARCKS-related protein-like [Paralichthys olivaceus]	1	2	2	2	20.8	20.889	45184000	66818000	41618000								GO:0005516(MF:calmodulin binding)			Nuclear	PF02063(MARCKS family)
XP_019947200.1	XP_019947200.1PREDICTED:splicingfactor3Bsubunit6[Paralichthysolivaceus]	XP_019947200.1 PREDICTED: splicing factor 3B subunit 6 [Paralichthys olivaceus]	1	1	1	1	9.6	14.573	39350000	14983000	22330000								GO:0055114(BP:oxidation-reduction process);GO:0001825(BP:blastocyst formation);GO:0000398(BP:mRNA splicing, via spliceosome);GO:0071011(CC:precatalytic spliceosome);GO:0005686(CC:U2 snRNP);GO:0005684(CC:U2-type spliceosomal complex);GO:0071013(CC:catalytic step 2 spliceosome);GO:0005654(CC:nucleoplasm);GO:0005689(CC:U12-type spliceosomal complex);GO:0008270(MF:zinc ion binding);GO:0016491(MF:oxid…	K12833(SF3B14)	ko03040(Spliceosome)	Mitochondrial	PF00076(RNA recognition motif. (a.k.a. RRM, RBD, or RNP domain))
XP_019947314.1	XP_019947314.1PREDICTED:CD2-associatedproteinisoformX3[Paralichthysolivaceus];XP_019947313.1PREDICTED:CD2-associatedproteinisoformX2[Paralichthysolivaceus];XP_019947312.1PREDICTED:CD2-associatedproteinisoformX1[Paralichthysolivaceus]	XP_019947314.1 PREDICTED: CD2-associated protein isoform X3 [Paralichthys olivaceus];XP_019947313.1 PREDICTED: CD2-associated protein isoform X2 [Paralichthys olivaceus];XP_019947312.1 PREDICTED: CD2-associated protein isoform X1 [Paralichthys olivaceus]	3	3	3	3	4.6	69.348		12888000	24358000											Nuclear	PF10267(Predicted transmembrane and coiled-coil 2 protein);PF14604(Variant SH3 domain);PF00018(SH3 domain)
XP_019947446.1	XP_019947446.1PREDICTED:vacuolarproteinsorting-associatedprotein18homolog[Paralichthysolivaceus]	XP_019947446.1 PREDICTED: vacuolar protein sorting-associated protein 18 homolog [Paralichthys olivaceus]	1	1	1	1	1.8	113.41	1892000	5163500	13851000									K20181(VPS18)	ko04138(Autophagy - yeast)	Nuclear	PF05131(Pep3/Vps18/deep orange family);PF00637(Region in Clathrin and VPS)
XP_019947558.1	XP_019947558.1PREDICTED:cerebralcavernousmalformations2protein[Paralichthysolivaceus]	XP_019947558.1 PREDICTED: cerebral cavernous malformations 2 protein [Paralichthys olivaceus]	1	2	2	2	7.4	50.523	15238000	6008800												Nuclear	PF16545(Cerebral cavernous malformation protein, harmonin-homology)
XP_019948333.1	XP_019948333.1PREDICTED:serumamyloidP-component-like[Paralichthysolivaceus]	XP_019948333.1 PREDICTED: serum amyloid P-component-like [Paralichthys olivaceus]	1	1	1	1	6.4	28.373	108150000	101770000									GO:0005576(CC:extracellular region);GO:0046872(MF:metal ion binding)			Extracellular	PF00354(Pentaxin family)
XP_019948336.1	XP_019948336.1PREDICTED:persulfidedioxygenaseETHE1,mitochondrial[Paralichthysolivaceus]	XP_019948336.1 PREDICTED: persulfide dioxygenase ETHE1, mitochondrial [Paralichthys olivaceus]	1	3	3	3	24.7	17.972	17015000	18766000	31363000									K17725(ETHE1)	ko00920(Sulfur metabolism)	Extracellular;Mitochondrial;Nuclear	PF00753(Metallo-beta-lactamase superfamily)
XP_019948371.1	XP_019948371.1PREDICTED:transmembrane9superfamilymember3[Paralichthysolivaceus]	XP_019948371.1 PREDICTED: transmembrane 9 superfamily member 3 [Paralichthys olivaceus]	1	2	2	2	6.3	67.374		16605000	25564000											PlasmaMembrane	PF02990(Endomembrane protein 70)
XP_019948468.1	XP_019948468.1PREDICTED:thrombospondintype-1domain-containingprotein4-likeisoformX2[Paralichthysolivaceus];XP_019948467.1PREDICTED:thrombospondintype-1domain-containingprotein4-likeisoformX1[Paralichthysolivaceus]	XP_019948468.1 PREDICTED: thrombospondin type-1 domain-containing protein 4-like isoform X2 [Paralichthys olivaceus];XP_019948467.1 PREDICTED: thrombospondin type-1 domain-containing protein 4-like isoform X1 [Paralichthys olivaceus]	2	5	5	5	6.5	130.69	109550000	90829000												Nuclear	PF00090(Thrombospondin type 1 domain);PF08686(PLAC (protease and lacunin) domain);PF05986(ADAM-TS Spacer 1)
XP_019948874.1	XP_019948874.1PREDICTED:SHC-transformingprotein1isoformX2[Paralichthysolivaceus];XP_019948873.1PREDICTED:SHC-transformingprotein1isoformX1[Paralichthysolivaceus]	XP_019948874.1 PREDICTED: SHC-transforming protein 1 isoform X2 [Paralichthys olivaceus];XP_019948873.1 PREDICTED: SHC-transforming protein 1 isoform X1 [Paralichthys olivaceus]	2	1	1	1	3.1	49.303	25540000	20072000										K06279(SHC1)	ko04072(Phospholipase D signaling pathway);ko04510(Focal adhesion);ko04013(MAPK signaling pathway - fly);ko04014(Ras signaling pathway);ko04012(ErbB signaling pathway)	Nuclear	PF00640(Phosphotyrosine interaction domain (PTB/PID));PF00017(SH2 domain)
XP_019948877.1	XP_019948877.1PREDICTED:C-Myc-bindingprotein-likeisoformX2[Paralichthysolivaceus];XP_019948876.1PREDICTED:C-Myc-bindingprotein-likeisoformX1[Paralichthysolivaceus]	XP_019948877.1 PREDICTED: C-Myc-binding protein-like isoform X2 [Paralichthys olivaceus];XP_019948876.1 PREDICTED: C-Myc-binding protein-like isoform X1 [Paralichthys olivaceus]	2	1	1	1	27.9	11.644		13440000	20334000								GO:0006355(BP:regulation of transcription, DNA-templated);GO:0003713(MF:transcription coactivator activity)			Nuclear
XP_019950084.1	XP_019950084.1PREDICTED:hepatocytegrowthfactor-regulatedtyrosinekinasesubstrateisoformX3[Paralichthysolivaceus];XP_019950083.1PREDICTED:hepatocytegrowthfactor-regulatedtyrosinekinasesubstrateisoformX2[Paralichthysolivaceus];XP_019950082.1PREDICTED:hepatocytegrowthfactor-regulatedtyrosinekinasesubstrateisoformX1[Paralichthysolivaceus]	XP_019950084.1 PREDICTED: hepatocyte growth factor-regulated tyrosine kinase substrate isoform X3 [Paralichthys olivaceus];XP_019950083.1 PREDICTED: hepatocyte growth factor-regulated tyrosine kinase substrate isoform X2 [Paralichthys olivaceus];XP_0199500	3	3	3	3	5.3	86.063	10594000		7528200									K12182(HGS)	ko04145(Phagosome);ko04144(Endocytosis)	Nuclear	PF12210(Hepatocyte growth factor-regulated tyrosine kinase substrate);PF01363(FYVE zinc finger);PF00790(VHS domain)
XP_019952040.1	XP_019952040.1PREDICTED:proteinSSUH2homolog[Paralichthysolivaceus];XP_019952039.1PREDICTED:proteinSSUH2homolog[Paralichthysolivaceus]	XP_019952040.1 PREDICTED: protein SSUH2 homolog [Paralichthys olivaceus];XP_019952039.1 PREDICTED: protein SSUH2 homolog [Paralichthys olivaceus]	2	1	1	1	6.5	39.1		18439000	7381100											Extracellular
XP_019952161.1	XP_019952161.1PREDICTED:complementfactorH-likeisoformX2[Paralichthysolivaceus];XP_019952160.1PREDICTED:complementfactorH-likeisoformX1[Paralichthysolivaceus]	XP_019952161.1 PREDICTED: complement factor H-like isoform X2 [Paralichthys olivaceus];XP_019952160.1 PREDICTED: complement factor H-like isoform X1 [Paralichthys olivaceus]	2	2	2	2	9.6	27.067	20850000		23635000											Extracellular	PF00084(Sushi repeat (SCR repeat))
XP_019952640.1	XP_019952640.1PREDICTED:acetyl-coenzymeAsynthetase2-like,mitochondrial[Paralichthysolivaceus]	XP_019952640.1 PREDICTED: acetyl-coenzyme A synthetase 2-like, mitochondrial [Paralichthys olivaceus]	1	2	2	2	6.7	41.069		53779000	136170000								GO:0008152(BP:metabolic process);GO:0016874(MF:ligase activity);GO:0043168(MF:anion binding);GO:0032559(MF:adenyl ribonucleotide binding);GO:0032550(MF:purine ribonucleoside binding)	K01895(ACSS1_2)	ko00010(Glycolysis / Gluconeogenesis);ko00640(Propanoate metabolism);ko00720(Carbon fixation pathways in prokaryotes);ko00680(Methane metabolism);ko00630(Glyoxylate and dicarboxylate metabolism);ko00620(Pyruvate metabolism)	PlasmaMembrane	PF16177(Acetyl-coenzyme A synthetase N-terminus);PF00501(AMP-binding enzyme)
XP_019953060.1	XP_019953060.1PREDICTED:delta-1-pyrroline-5-carboxylatesynthase-like[Paralichthysolivaceus]	XP_019953060.1 PREDICTED: delta-1-pyrroline-5-carboxylate synthase-like [Paralichthys olivaceus]	1	3	3	2	3.6	84.823		11833000	17449000									K12657(ALDH18A1)	ko00330(Arginine and proline metabolism)	Mitochondrial	PF00696(Amino acid kinase family);PF00171(Aldehyde dehydrogenase family)
XP_019953396.1	XP_019953396.1PREDICTED:diphthine--ammonialigaseisoformX2[Paralichthysolivaceus];XP_019953395.1PREDICTED:diphthine--ammonialigaseisoformX1[Paralichthysolivaceus]	XP_019953396.1 PREDICTED: diphthine--ammonia ligase isoform X2 [Paralichthys olivaceus];XP_019953395.1 PREDICTED: diphthine--ammonia ligase isoform X1 [Paralichthys olivaceus]	2	1	1	1	3	73.655		8673800	14534000								GO:0005524(MF:ATP binding)			Extracellular;Cytoplasmic	PF01042(Endoribonuclease L-PSP);PF01902(Diphthamide synthase)
XP_019953516.1	XP_019953516.1PREDICTED:ATPsynthasesubunits,mitochondrialisoformX2[Paralichthysolivaceus];XP_019953515.1PREDICTED:ATPsynthasesubunits,mitochondrialisoformX1[Paralichthysolivaceus]	XP_019953516.1 PREDICTED: ATP synthase subunit s, mitochondrial isoform X2 [Paralichthys olivaceus];XP_019953515.1 PREDICTED: ATP synthase subunit s, mitochondrial isoform X1 [Paralichthys olivaceus]	2	1	1	1	7.1	22.657	9399100	11570000	14599000											Mitochondrial
XP_019953957.1	XP_019953957.1PREDICTED:regulatorofnonsensetranscripts1isoformX2[Paralichthysolivaceus];XP_019953956.1PREDICTED:regulatorofnonsensetranscripts1isoformX1[Paralichthysolivaceus];XP_019968897.1PREDICTED:regulatorofnonsensetranscripts1-like[Paralichthysolivaceus];XP_019968890.1PREDICTED:regulatorofnonsensetranscripts1-like[Paralichthysolivaceus]	XP_019953957.1 PREDICTED: regulator of nonsense transcripts 1 isoform X2 [Paralichthys olivaceus];XP_019953956.1 PREDICTED: regulator of nonsense transcripts 1 isoform X1 [Paralichthys olivaceus];XP_019968897.1 PREDICTED: regulator of nonsense transcripts	4	8	8	8	10.2	121.78	62847000	42246000										K14326(UPF1)	ko03013(RNA transport);ko03015(mRNA surveillance pathway)	Nuclear	PF04851(Type III restriction enzyme, res subunit);PF13087(AAA domain);PF09416(RNA helicase (UPF2 interacting domain));PF13086(AAA domain)
XP_019954006.1	XP_019954006.1PREDICTED:ubiquitin-60SribosomalproteinL40[Paralichthysolivaceus];XP_019954004.1PREDICTED:ubiquitin-60SribosomalproteinL40[Paralichthysolivaceus];XP_019937803.1PREDICTED:polyubiquitin-B[Paralichthysolivaceus]	XP_019954006.1 PREDICTED: ubiquitin-60S ribosomal protein L40 [Paralichthys olivaceus];XP_019954004.1 PREDICTED: ubiquitin-60S ribosomal protein L40 [Paralichthys olivaceus];XP_019937803.1 PREDICTED: polyubiquitin-B [Paralichthys olivaceus]	3	7	1	1	46.1	14.742	37339000	90364000									GO:0038095(BP:Fc-epsilon receptor signaling pathway);GO:0045742(BP:positive regulation of epidermal growth factor receptor signaling pathway);GO:0070987(BP:error-free translesion synthesis);GO:0000715(BP:nucleotide-excision repair, DNA damage recognition);GO:0031145(BP:anaphase-promoting complex-dependent catabolic process);GO:0042059(BP:negative regulation of epidermal growth factor receptor sig…	K02927(RP-L40e)	ko04120(Ubiquitin mediated proteolysis);ko04137(Mitophagy - animal);ko03010(Ribosome)	Nuclear	PF01020(Ribosomal L40e family);PF00240(Ubiquitin family)
XP_019954434.1	XP_019954434.1PREDICTED:E3ubiquitin-proteinligaseNEDD4[Paralichthysolivaceus]	XP_019954434.1 PREDICTED: E3 ubiquitin-protein ligase NEDD4 [Paralichthys olivaceus]	1	2	2	2	3.3	105.41	62511000	36905000									GO:0003824(MF:catalytic activity)	K10591(NEDD4)	ko04530(Tight junction);ko04144(Endocytosis);ko04120(Ubiquitin mediated proteolysis);ko04011(MAPK signaling pathway - yeast)	Nuclear	PF00168(C2 domain);PF00397(WW domain);PF00632(HECT-domain (ubiquitin-transferase))
XP_019954477.1	XP_019954477.1PREDICTED:cleavagestimulationfactorsubunit3[Paralichthysolivaceus]	XP_019954477.1 PREDICTED: cleavage stimulation factor subunit 3 [Paralichthys olivaceus]	1	3	3	3	8	82.514		13864000	36240000									K14408(CSTF3)	ko03015(mRNA surveillance pathway)	Cytoplasmic	PF05843(Suppressor of forked protein (Suf))
XP_019954537.1	XP_019954537.1PREDICTED:microsomalglutathioneS-transferase3[Paralichthysolivaceus]	XP_019954537.1 PREDICTED: microsomal glutathione S-transferase 3 [Paralichthys olivaceus]	1	3	3	3	25.5	16.77	40835000	29047000									GO:0016020(CC:membrane)	K00799(GST)	ko00983(Drug metabolism - other enzymes);ko00980(Metabolism of xenobiotics by cytochrome P450);ko00480(Glutathione metabolism);ko00982(Drug metabolism - cytochrome P450)	Extracellular;PlasmaMembrane	PF01124(MAPEG family)
XP_019954723.1	XP_019954723.1PREDICTED:DNApolymerasebeta[Paralichthysolivaceus]	XP_019954723.1 PREDICTED: DNA polymerase beta [Paralichthys olivaceus]	1	3	3	3	15	39.103	22402000	18247000	24962000								GO:0071897(BP:DNA biosynthetic process);GO:0006281(BP:DNA repair);GO:0005634(CC:nucleus);GO:0003887(MF:DNA-directed DNA polymerase activity);GO:0003677(MF:DNA binding)	K02330(POLB)	ko03410(Base excision repair)	Nuclear	PF10391(Fingers domain of DNA polymerase lambda);PF14716(Helix-hairpin-helix domain);PF14791(DNA polymerase beta thumb);PF14792(DNA polymerase beta palm)
XP_019954744.1	XP_019954744.1PREDICTED:synaptobrevinhomologYKT6[Paralichthysolivaceus]	XP_019954744.1 PREDICTED: synaptobrevin homolog YKT6 [Paralichthys olivaceus]	1	2	2	2	19.7	22.39		15968000	25159000								GO:0016192(BP:vesicle-mediated transport);GO:0016021(CC:integral component of membrane)	K08516(YKT6)	ko04130(SNARE interactions in vesicular transport);ko04138(Autophagy - yeast)	Nuclear	PF13774(Regulated-SNARE-like domain);PF00957(Synaptobrevin)
XP_019955076.1	XP_019955076.1PREDICTED:complementcomponentC8alphachain[Paralichthysolivaceus]	XP_019955076.1 PREDICTED: complement component C8 alpha chain [Paralichthys olivaceus]	1	2	2	2	5.5	67.282		44342000	8653100								GO:0006955(BP:immune response);GO:0005579(CC:membrane attack complex)			Extracellular	PF00057(Low-density lipoprotein receptor domain class A);PF01823(MAC/Perforin domain)
XP_019955121.1	XP_019955121.1PREDICTED:RNA-bindingproteinwithmultiplesplicing2isoformX2[Paralichthysolivaceus];XP_019955120.1PREDICTED:RNA-bindingproteinwithmultiplesplicing2isoformX1[Paralichthysolivaceus]	XP_019955121.1 PREDICTED: RNA-binding protein with multiple splicing 2 isoform X2 [Paralichthys olivaceus];XP_019955120.1 PREDICTED: RNA-binding protein with multiple splicing 2 isoform X1 [Paralichthys olivaceus]	2	1	1	1	5.1	29.916	26544000	18988000	20581000											Mitochondrial;Nuclear	PF00076(RNA recognition motif. (a.k.a. RRM, RBD, or RNP domain))
XP_019955147.1	XP_019955147.1PREDICTED:UPF0538proteinC2orf76homolog[Paralichthysolivaceus]	XP_019955147.1 PREDICTED: UPF0538 protein C2orf76 homolog [Paralichthys olivaceus]	1	2	2	2	13.6	14.276	25823000		23834000											Cytoplasmic;Mitochondrial	PF10209(Uncharacterized conserved protein (DUF2340))
XP_019955473.1	XP_019955473.1PREDICTED:probabletRNAN6-adenosinethreonylcarbamoyltransferase[Paralichthysolivaceus]	XP_019955473.1 PREDICTED: probable tRNA N6-adenosine threonylcarbamoyltransferase [Paralichthys olivaceus]	1	1	1	1	5	35.267	19515000	14524000												Mitochondrial	PF00814(Glycoprotease family)
XP_019955639.1	XP_019955639.1PREDICTED:proteinS100-A11-like[Paralichthysolivaceus]	XP_019955639.1 PREDICTED: protein S100-A11-like [Paralichthys olivaceus]	1	1	1	1	19.8	10.972	48832000	33640000									GO:0005488(MF:binding)			Extracellular	PF01023(S-100/ICaBP type calcium binding domain)
XP_019955808.1	XP_019955808.1PREDICTED:LOWQUALITYPROTEIN:echinodermmicrotubule-associatedprotein-like3[Paralichthysolivaceus]	XP_019955808.1 PREDICTED: LOW QUALITY PROTEIN: echinoderm microtubule-associated protein-like 3 [Paralichthys olivaceus]	1	3	3	3	3.8	109.49		9191700	10753000											Nuclear	PF00400(WD domain, G-beta repeat);PF03451(HELP motif)
XP_019955827.1	XP_019955827.1PREDICTED:beta-galactosidase[Paralichthysolivaceus]	XP_019955827.1 PREDICTED: beta-galactosidase [Paralichthys olivaceus]	1	2	2	2	4.9	73.463	42628000	25756000	56782000								GO:0008152(BP:metabolic process);GO:0004553(MF:hydrolase activity, hydrolyzing O-glycosyl compounds)	K12309(GLB1)	ko00511(Other glycan degradation);ko04142(Lysosome);ko00052(Galactose metabolism);ko00531(Glycosaminoglycan degradation);ko00604(Glycosphingolipid biosynthesis - ganglio series);ko00600(Sphingolipid metabolism)	Lysosomal	PF01301(Glycosyl hydrolases family 35);PF13364(Beta-galactosidase jelly roll domain)
XP_019955867.1	XP_019955867.1PREDICTED:uncharacterizedproteinLOC109637752[Paralichthysolivaceus]	XP_019955867.1 PREDICTED: uncharacterized protein LOC109637752 [Paralichthys olivaceus]	1	3	3	3	4.2	124.58	22536000	12902000	18824000											Nuclear	PF00856(SET domain)
XP_019956439.1	XP_019956439.1PREDICTED:uncharacterizedproteinLOC109638090[Paralichthysolivaceus]	XP_019956439.1 PREDICTED: uncharacterized protein LOC109638090 [Paralichthys olivaceus]	1	2	2	2	7	22.33	27822000	19882000												Extracellular;Cytoplasmic
XP_019956528.1	XP_019956528.1PREDICTED:nipped-B-likeproteinisoformX4[Paralichthysolivaceus];XP_019956527.1PREDICTED:nipped-B-likeproteinisoformX3[Paralichthysolivaceus];XP_019956526.1PREDICTED:nipped-B-likeproteinisoformX2[Paralichthysolivaceus];XP_019956525.1PREDICTED:nipped-B-likeproteinisoformX1[Paralichthysolivaceus]	XP_019956528.1 PREDICTED: nipped-B-like protein isoform X4 [Paralichthys olivaceus];XP_019956527.1 PREDICTED: nipped-B-like protein isoform X3 [Paralichthys olivaceus];XP_019956526.1 PREDICTED: nipped-B-like protein isoform X2 [Paralichthys olivaceus];XP_0	4	1	1	1	0.6	237.06		3922300	20583000								GO:0003146(BP:heart jogging);GO:0048565(BP:digestive tract development);GO:0071733(BP:transcriptional activation by promoter-enhancer looping);GO:0007064(BP:mitotic sister chromatid cohesion);GO:0035118(BP:embryonic pectoral fin morphogenesis);GO:0003682(MF:chromatin binding)	K06672(SCC2)	ko04111(Cell cycle - yeast)	Nuclear	PF12830(Sister chromatid cohesion C-terminus);PF12765(HEAT repeat associated with sister chromatid cohesion)
XP_019956810.1	XP_019956810.1PREDICTED:carbonicanhydrase-relatedprotein[Paralichthysolivaceus]	XP_019956810.1 PREDICTED: carbonic anhydrase-related protein [Paralichthys olivaceus]	1	1	1	1	4.7	29.416	19892000	15413000									GO:0043009(BP:chordate embryonic development);GO:0006730(BP:one-carbon metabolic process);GO:0021549(BP:cerebellum development);GO:0036269(BP:swimming behavior);GO:0004089(MF:carbonate dehydratase activity);GO:0008270(MF:zinc ion binding)	K01672(CA)	ko00910(Nitrogen metabolism)	Cytoplasmic	PF00194(Eukaryotic-type carbonic anhydrase)
XP_019957249.1	XP_019957249.1PREDICTED:somethingaboutsilencingprotein10[Paralichthysolivaceus]	XP_019957249.1 PREDICTED: something about silencing protein 10 [Paralichthys olivaceus]	1	2	2	2	6	56.915	14352000		17525000											Nuclear	PF04000(Sas10/Utp3/C1D family);PF09368(Sas10 C-terminal domain)
XP_019957293.1	XP_019957293.1PREDICTED:ADP-ribosylationfactor-likeprotein8B-AisoformX2[Paralichthysolivaceus];XP_019957292.1PREDICTED:ADP-ribosylationfactor-likeprotein8B-AisoformX1[Paralichthysolivaceus]	XP_019957293.1 PREDICTED: ADP-ribosylation factor-like protein 8B-A isoform X2 [Paralichthys olivaceus];XP_019957292.1 PREDICTED: ADP-ribosylation factor-like protein 8B-A isoform X1 [Paralichthys olivaceus]	2	7	3	3	49.3	17.221	41091000	37965000	27419000								GO:0007264(BP:small GTPase mediated signal transduction);GO:0005622(CC:intracellular);GO:0005525(MF:GTP binding)			Nuclear	PF00025(ADP-ribosylation factor family)
XP_019957387.1	XP_019957387.1PREDICTED:E3ubiquitin-proteinligaseRNF213[Paralichthysolivaceus]	XP_019957387.1 PREDICTED: E3 ubiquitin-protein ligase RNF213 [Paralichthys olivaceus]	1	2	2	2	0.9	561.1		12544000	25625000											Nuclear	PF13920(Zinc finger, C3HC4 type (RING finger))
XP_019957552.1	XP_019957552.1PREDICTED:cadherin-4-like[Paralichthysolivaceus]	XP_019957552.1 PREDICTED: cadherin-4-like [Paralichthys olivaceus]	1	6	6	6	7.2	119.95		56436000	35690000								GO:0007155(BP:cell adhesion);GO:0016020(CC:membrane)			Cytoplasmic;Nuclear	PF01049(Cadherin cytoplasmic region);PF00028(Cadherin domain)
XP_019957574.1	XP_019957574.1PREDICTED:neurocalcin-deltaB[Paralichthysolivaceus];XP_019957573.1PREDICTED:neurocalcin-deltaB[Paralichthysolivaceus]	XP_019957574.1 PREDICTED: neurocalcin-delta B [Paralichthys olivaceus];XP_019957573.1 PREDICTED: neurocalcin-delta B [Paralichthys olivaceus]	2	2	1	1	9.4	21.979	39169000		13323000								GO:0005509(MF:calcium ion binding)			Cytoplasmic	PF13499(EF-hand domain pair);PF13833(EF-hand domain pair)
XP_019958059.1	XP_019958059.1PREDICTED:ceramidesynthase2-like[Paralichthysolivaceus]	XP_019958059.1 PREDICTED: ceramide synthase 2-like [Paralichthys olivaceus]	1	1	1	1	3.9	44.819	19242000		18549000								GO:0046513(BP:ceramide biosynthetic process);GO:0016020(CC:membrane);GO:0005783(CC:endoplasmic reticulum);GO:0050291(MF:sphingosine N-acyltransferase activity)	K04710(CERS1_2_3_4)	ko00600(Sphingolipid metabolism);ko04071(Sphingolipid signaling pathway)	PlasmaMembrane	PF00046(Homeobox domain);PF03798(TLC domain)
XP_019958157.1	XP_019958157.1PREDICTED:exocystcomplexcomponent2[Paralichthysolivaceus]	XP_019958157.1 PREDICTED: exocyst complex component 2 [Paralichthys olivaceus]	1	4	4	4	5.1	103.3		42990000	26178000								GO:0006893(BP:Golgi to plasma membrane transport);GO:0000145(CC:exocyst)	K17637(EXOC2)	ko04014(Ras signaling pathway)	Cytoplasmic	PF01833(IPT/TIG domain);PF15469(Exocyst complex component Sec5)
XP_019958234.1	XP_019958234.1PREDICTED:uncharacterizedproteinLOC109639286isoformX2[Paralichthysolivaceus];XP_019958233.1PREDICTED:uncharacterizedproteinLOC109639286isoformX2[Paralichthysolivaceus];XP_019958232.1PREDICTED:uncharacterizedproteinLOC109639286isoformX1[Paralichthysolivaceus]	XP_019958234.1 PREDICTED: uncharacterized protein LOC109639286 isoform X2 [Paralichthys olivaceus];XP_019958233.1 PREDICTED: uncharacterized protein LOC109639286 isoform X2 [Paralichthys olivaceus];XP_019958232.1 PREDICTED: uncharacterized protein LOC10963	3	1	1	1	4.2	36.88	30550000		34571000											PlasmaMembrane;Cytoplasmic
XP_019958544.1	XP_019958544.1PREDICTED:plateletendothelialcelladhesionmolecule-like[Paralichthysolivaceus]	XP_019958544.1 PREDICTED: platelet endothelial cell adhesion molecule-like [Paralichthys olivaceus]	1	2	2	2	4	86.199	25729000	17126000	24007000									K06471(PECAM1)	ko04514(Cell adhesion molecules)	Nuclear	PF13927(Immunoglobulin domain);PF13895(Immunoglobulin domain)
XP_019958550.1	XP_019958550.1PREDICTED:Na(+)/H(+)exchangeregulatorycofactorNHE-RF1-like[Paralichthysolivaceus]	XP_019958550.1 PREDICTED: Na(+)/H(+) exchange regulatory cofactor NHE-RF1-like [Paralichthys olivaceus]	1	1	1	1	6.3	17.214		36909000	20473000									K13365(SLC9A3R1)	ko04530(Tight junction)	Nuclear	PF09007(EBP50, C-terminal)
XP_019958861.1	XP_019958861.1PREDICTED:transmembraneprotein256[Paralichthysolivaceus]	XP_019958861.1 PREDICTED: transmembrane protein 256 [Paralichthys olivaceus]	1	1	1	1	18.4	11.778	43629000	42071000									GO:0016021(CC:integral component of membrane)			PlasmaMembrane;Mitochondrial	PF04241(Protein of unknown function (DUF423))
XP_019958921.1	XP_019958921.1PREDICTED:15kDaselenoprotein[Paralichthysolivaceus]	XP_019958921.1 PREDICTED: 15 kDa selenoprotein [Paralichthys olivaceus]	1	1	1	1	10.5	17.159	72363000	24485000	63479000											Extracellular	PF08806(Sep15/SelM redox domain)
XP_019959466.1	XP_019959466.1PREDICTED:inosine-uridinepreferringnucleosidehydrolase-like[Paralichthysolivaceus];XP_019959465.1PREDICTED:inosine-uridinepreferringnucleosidehydrolase-like[Paralichthysolivaceus]	XP_019959466.1 PREDICTED: inosine-uridine preferring nucleoside hydrolase-like [Paralichthys olivaceus];XP_019959465.1 PREDICTED: inosine-uridine preferring nucleoside hydrolase-like [Paralichthys olivaceus]	2	2	2	1	7.5	35.224		5954400	17613000								GO:0006152(BP:purine nucleoside catabolic process);GO:0005829(CC:cytosol);GO:0008477(MF:purine nucleosidase activity)			Cytoplasmic	PF01156(Inosine-uridine preferring nucleoside hydrolase)
XP_019960291.1	XP_019960291.1PREDICTED:crystallinJ1A-like[Paralichthysolivaceus]	XP_019960291.1 PREDICTED: crystallin J1A-like [Paralichthys olivaceus]	1	3	3	3	16.7	37.263	32095000		23285000											Extracellular	PF03747(ADP-ribosylglycohydrolase)
XP_019960853.1	XP_019960853.1PREDICTED:SNARE-associatedproteinSnapin[Paralichthysolivaceus]	XP_019960853.1 PREDICTED: SNARE-associated protein Snapin [Paralichthys olivaceus]	1	1	1	1	10.9	14.492	43079000	17879000									GO:0006886(BP:intracellular protein transport);GO:0031083(CC:BLOC-1 complex)			Extracellular;Cytoplasmic;Nuclear	PF14712(Snapin/Pallidin)
XP_019961267.1	XP_019961267.1PREDICTED:transferrinreceptorprotein1[Paralichthysolivaceus]	XP_019961267.1 PREDICTED: transferrin receptor protein 1 [Paralichthys olivaceus]	1	2	2	2	3	85.312		9026700	12355000								GO:0006879(BP:cellular iron ion homeostasis);GO:0033572(BP:transferrin transport);GO:0006898(BP:receptor-mediated endocytosis);GO:0005886(CC:plasma membrane);GO:0004998(MF:transferrin receptor activity)	K06503(TFRC)	ko04216(Ferroptosis);ko04144(Endocytosis);ko04066(HIF-1 signaling pathway);ko04145(Phagosome)	Mitochondrial	PF04389(Peptidase family M28);PF04253(Transferrin receptor-like dimerisation domain);PF02225(PA domain)
XP_019961326.1	XP_019961326.1PREDICTED:uncharacterizedproteinLOC109641331,partial[Paralichthysolivaceus]	XP_019961326.1 PREDICTED: uncharacterized protein LOC109641331, partial [Paralichthys olivaceus]	1	3	3	3	2.8	148.39		3228300	19031000											Cytoplasmic;Nuclear	PF00008(EGF-like domain);PF00004(ATPase family associated with various cellular activities (AAA));PF02210(Laminin G domain);PF12037(Domain of unknown function (DUF3523));PF12661(Human growth factor-like EGF)
XP_019961461.1	XP_019961461.1PREDICTED:ras-relatedproteinRab-27B-like[Paralichthysolivaceus];XP_019961460.1PREDICTED:ras-relatedproteinRab-27B-like[Paralichthysolivaceus]	XP_019961461.1 PREDICTED: ras-related protein Rab-27B-like [Paralichthys olivaceus];XP_019961460.1 PREDICTED: ras-related protein Rab-27B-like [Paralichthys olivaceus]	2	1	1	1	5	24.398		6279800	6876700								GO:0007264(BP:small GTPase mediated signal transduction);GO:0005622(CC:intracellular);GO:0005525(MF:GTP binding)			Extracellular;Cytoplasmic	PF00071(Ras family)
XP_019961634.1	XP_019961634.1PREDICTED:WWdomain-bindingprotein2-like[Paralichthysolivaceus]	XP_019961634.1 PREDICTED: WW domain-binding protein 2-like [Paralichthys olivaceus]	1	1	1	1	6	29.986		17507000	15323000											Nuclear	PF02893(GRAM domain)
XP_019961772.1	XP_019961772.1PREDICTED:vitaminK-dependentproteinC-like[Paralichthysolivaceus]	XP_019961772.1 PREDICTED: vitamin K-dependent protein C-like [Paralichthys olivaceus]	1	3	3	3	11.5	45.552	33109000	61572000	34722000											Extracellular	PF00594(Vitamin K-dependent carboxylation/gamma-carboxyglutamic (GLA) domain);PF00089(Trypsin)
XP_019961814.1	XP_019961814.1PREDICTED:uncharacterizedproteinLOC109641724isoformX2[Paralichthysolivaceus];XP_019961812.1PREDICTED:uncharacterizedproteinLOC109641724isoformX1[Paralichthysolivaceus]	XP_019961814.1 PREDICTED: uncharacterized protein LOC109641724 isoform X2 [Paralichthys olivaceus];XP_019961812.1 PREDICTED: uncharacterized protein LOC109641724 isoform X1 [Paralichthys olivaceus]	2	1	1	1	4.9	30.115	14661000	11851000												PlasmaMembrane;Nuclear	PF07686(Immunoglobulin V-set domain)
XP_019961876.1	XP_019961876.1PREDICTED:WDrepeat-containingprotein91isoformX4[Paralichthysolivaceus];XP_019961875.1PREDICTED:WDrepeat-containingprotein91isoformX3[Paralichthysolivaceus];XP_019961873.1PREDICTED:WDrepeat-containingprotein91isoformX2[Paralichthysolivaceus];XP_019961872.1PREDICTED:WDrepeat-containingprotein91isoformX1[Paralichthysolivaceus]	XP_019961876.1 PREDICTED: WD repeat-containing protein 91 isoform X4 [Paralichthys olivaceus];XP_019961875.1 PREDICTED: WD repeat-containing protein 91 isoform X3 [Paralichthys olivaceus];XP_019961873.1 PREDICTED: WD repeat-containing protein 91 isoform X2	4	1	1	1	2	83.257	9153300	12717000	9718500											Nuclear	PF00400(WD domain, G-beta repeat)
XP_019962235.1	XP_019962235.1PREDICTED:la-relatedprotein1-likeisoformX3[Paralichthysolivaceus];XP_019962234.1PREDICTED:la-relatedprotein1B-likeisoformX2[Paralichthysolivaceus];XP_019962233.1PREDICTED:la-relatedprotein1B-likeisoformX1[Paralichthysolivaceus]	XP_019962235.1 PREDICTED: la-related protein 1-like isoform X3 [Paralichthys olivaceus];XP_019962234.1 PREDICTED: la-related protein 1B-like isoform X2 [Paralichthys olivaceus];XP_019962233.1 PREDICTED: la-related protein 1B-like isoform X1 [Paralichthys o	3	2	2	2	3.1	105.91	21516000	13926000												Nuclear	PF05383(La domain)
XP_019962875.1	XP_019962875.1PREDICTED:ELAV-likeprotein1[Paralichthysolivaceus]	XP_019962875.1 PREDICTED: ELAV-like protein 1 [Paralichthys olivaceus]	1	5	5	4	15	39.726	34388000	42459000	36656000									K13088(ELAVL1)	ko04152(AMPK signaling pathway)	Nuclear	PF00076(RNA recognition motif. (a.k.a. RRM, RBD, or RNP domain))
XP_019963351.1	XP_019963351.1PREDICTED:aldehydedehydrogenasefamily3memberB1-like[Paralichthysolivaceus]	XP_019963351.1 PREDICTED: aldehyde dehydrogenase family 3 member B1-like [Paralichthys olivaceus]	1	2	2	2	6.7	36.405	16821000		111570000								GO:0016620(MF:oxidoreductase activity, acting on the aldehyde or oxo group of donors, NAD or NADP as acceptor);GO:0044710(NA:NA)	K00129(ALDH3)	ko00360(Phenylalanine metabolism);ko00010(Glycolysis / Gluconeogenesis);ko00340(Histidine metabolism);ko00350(Tyrosine metabolism);ko00410(beta-Alanine metabolism);ko00982(Drug metabolism - cytochrome P450);ko00980(Metabolism of xenobiotics by cytochrome P450)	PlasmaMembrane;Cytoplasmic	PF00171(Aldehyde dehydrogenase family)
XP_019963380.1	XP_019963380.1PREDICTED:ATP-dependent6-phosphofructokinase,platelettype-like[Paralichthysolivaceus]	XP_019963380.1 PREDICTED: ATP-dependent 6-phosphofructokinase, platelet type-like [Paralichthys olivaceus]	1	6	2	2	9.7	88.125	16514000		20891000									K00850(pfkA)	ko00051(Fructose and mannose metabolism);ko00680(Methane metabolism);ko04152(AMPK signaling pathway);ko04066(HIF-1 signaling pathway);ko00052(Galactose metabolism);ko00010(Glycolysis / Gluconeogenesis);ko00030(Pentose phosphate pathway);ko03018(RNA degradation)		PF00365(Phosphofructokinase)
XP_019963691.1	XP_019963691.1PREDICTED:vacuolarproteinsorting-associatedproteinVTA1homolog[Paralichthysolivaceus]	XP_019963691.1 PREDICTED: vacuolar protein sorting-associated protein VTA1 homolog [Paralichthys olivaceus]	1	2	2	2	16.8	16.337		18331000	16985000									K12199(VTA1)	ko04144(Endocytosis)	Nuclear	PF04652(Vta1 like)
XP_019963830.1	XP_019963830.1PREDICTED:coiled-coildomain-containingprotein25[Paralichthysolivaceus]	XP_019963830.1 PREDICTED: coiled-coil domain-containing protein 25 [Paralichthys olivaceus]	1	2	2	2	14	24.333	32995000	11014000												Cytoplasmic	PF05670(Domain of unknown function (DUF814))
XP_019964134.1	XP_019964134.1PREDICTED:crookedneck-likeprotein1[Paralichthysolivaceus]	XP_019964134.1 PREDICTED: crooked neck-like protein 1 [Paralichthys olivaceus]	1	2	2	2	2.7	95.538	16136000	16181000	22690000								GO:0006396(BP:RNA processing)	K12869(CRN)	ko03040(Spliceosome)	Cytoplasmic;Nuclear	PF02184(HAT (Half-A-TPR) repeat)
XP_019964141.1	XP_019964141.1PREDICTED:4-hydroxy-2-oxoglutaratealdolase,mitochondrial-like,partial[Paralichthysolivaceus]	XP_019964141.1 PREDICTED: 4-hydroxy-2-oxoglutarate aldolase, mitochondrial-like, partial [Paralichthys olivaceus]	1	1	1	1	13	12.561	18287000		27343000								GO:0008152(BP:metabolic process);GO:0016829(MF:lyase activity)	K18123(HOGA1)	ko00330(Arginine and proline metabolism);ko00630(Glyoxylate and dicarboxylate metabolism)	Extracellular;Cytoplasmic	PF00701(Dihydrodipicolinate synthetase family)
XP_019964808.1	XP_019964808.1PREDICTED:glycogendebranchingenzymeisoformX2[Paralichthysolivaceus];XP_019964800.1PREDICTED:glycogendebranchingenzymeisoformX1[Paralichthysolivaceus];XP_019964795.1PREDICTED:glycogendebranchingenzymeisoformX1[Paralichthysolivaceus]	XP_019964808.1 PREDICTED: glycogen debranching enzyme isoform X2 [Paralichthys olivaceus];XP_019964800.1 PREDICTED: glycogen debranching enzyme isoform X1 [Paralichthys olivaceus];XP_019964795.1 PREDICTED: glycogen debranching enzyme isoform X1 [Paralichth	3	3	3	3	3.1	173.65		11638000	8751500									K01196(AGL)	ko00500(Starch and sucrose metabolism)	Cytoplasmic	PF14699(N-terminal domain from the human glycogen debranching enzyme);PF06202(Amylo-alpha-1,6-glucosidase);PF14702(Central domain of human glycogen debranching enzyme);PF14701(Glycogen debranching enzyme, glucanotransferase domain)
XP_019964925.1	XP_019964925.1PREDICTED:integrinalpha-M-like[Paralichthysolivaceus]	XP_019964925.1 PREDICTED: integrin alpha-M-like [Paralichthys olivaceus]	1	28	3	3	31.8	125.69	20133000	16571000	47271000								GO:0007229(BP:integrin-mediated signaling pathway);GO:0007155(BP:cell adhesion);GO:0008305(CC:integrin complex)	K06461(ITGAM)	ko04810(Regulation of actin cytoskeleton);ko04145(Phagosome);ko04015(Rap1 signaling pathway);ko04514(Cell adhesion molecules)	PlasmaMembrane	PF01839(FG-GAP repeat);PF08441(Integrin alpha);PF00092(von Willebrand factor type A domain)
XP_019965190.1	XP_019965190.1PREDICTED:ras-relatedproteinRab-11B[Paralichthysolivaceus];XP_019960511.1PREDICTED:ras-relatedproteinRab-25[Paralichthysolivaceus];XP_019945962.1PREDICTED:ras-relatedproteinRab-25-like[Paralichthysolivaceus]	XP_019965190.1 PREDICTED: ras-related protein Rab-11B [Paralichthys olivaceus]	3	13	1	1	64.7	24.53		23054000	31042000								GO:0045055(BP:regulated exocytosis);GO:0032402(BP:melanosome transport);GO:0007264(BP:small GTPase mediated signal transduction);GO:0045054(BP:constitutive secretory pathway);GO:0055037(CC:recycling endosome);GO:0005525(MF:GTP binding)	K07905(RAB11B)	ko04144(Endocytosis);ko04152(AMPK signaling pathway)	Cytoplasmic	PF00071(Ras family)
XP_019965304.1	XP_019965304.1PREDICTED:signalrecognitionparticle19kDaprotein[Paralichthysolivaceus]	XP_019965304.1 PREDICTED: signal recognition particle 19 kDa protein [Paralichthys olivaceus]	1	2	2	2	17.7	16.145		5823000	10619000								GO:0006614(BP:SRP-dependent cotranslational protein targeting to membrane);GO:0048500(CC:signal recognition particle);GO:0008312(MF:7S RNA binding)	K03105(SRP19)	ko03060(Protein export)	Cytoplasmic;Nuclear	PF01922(SRP19 protein)
XP_019965568.1	XP_019965568.1PREDICTED:proteinarchease[Paralichthysolivaceus]	XP_019965568.1 PREDICTED: protein archease [Paralichthys olivaceus]	1	1	1	1	6.2	18.975	12421000	9392300												Cytoplasmic	PF01951(Archease protein family (MTH1598/TM1083))
XP_019966082.1	XP_019966082.1PREDICTED:glutamatedehydrogenase1,mitochondrial[Paralichthysolivaceus]	XP_019966082.1 PREDICTED: glutamate dehydrogenase 1, mitochondrial [Paralichthys olivaceus]	1	14	2	2	37.6	43.028	25397000	35841000												Mitochondrial	PF02812(Glu/Leu/Phe/Val dehydrogenase, dimerisation domain);PF00208(Glutamate/Leucine/Phenylalanine/Valine dehydrogenase)
XP_019966271.1	XP_019966271.1PREDICTED:multimerin-2-like[Paralichthysolivaceus]	XP_019966271.1 PREDICTED: multimerin-2-like [Paralichthys olivaceus]	1	1	1	1	2.1	86.442	10333000	12991000												Cytoplasmic	PF00386(C1q domain)
XP_019966675.1	XP_019966675.1PREDICTED:dihydropyrimidinedehydrogenase[NADP(+)][Paralichthysolivaceus]	XP_019966675.1 PREDICTED: dihydropyrimidine dehydrogenase [NADP(+)] [Paralichthys olivaceus]	1	2	2	2	2.5	111.53	20541000		14580000								GO:0006397(BP:mRNA processing);GO:0055114(BP:oxidation-reduction process);GO:0005737(CC:cytoplasm);GO:0005634(CC:nucleus);GO:0051536(MF:iron-sulfur cluster binding);GO:0003723(MF:RNA binding);GO:0016627(MF:oxidoreductase activity, acting on the CH-CH group of donors);GO:0000166(MF:nucleotide binding)	K00207(DPYD)	ko00240(Pyrimidine metabolism);ko00770(Pantothenate and CoA biosynthesis);ko00410(beta-Alanine metabolism);ko00983(Drug metabolism - other enzymes)	Cytoplasmic	PF14691(Dihydroprymidine dehydrogenase domain II, 4Fe-4S cluster);PF01180(Dihydroorotate dehydrogenase);PF14697(4Fe-4S dicluster domain);PF07992(Pyridine nucleotide-disulphide oxidoreductase)
XP_019967051.1	XP_019967051.1PREDICTED:tetraspanin-9[Paralichthysolivaceus]	XP_019967051.1 PREDICTED: tetraspanin-9 [Paralichthys olivaceus]	1	1	1	1	6.3	26.605	40995000		35932000											PlasmaMembrane	PF00335(Tetraspanin family)
XP_019967312.1	XP_019967312.1PREDICTED:ran-bindingprotein3isoformX3[Paralichthysolivaceus];XP_019967326.1PREDICTED:ran-bindingprotein3isoformX5[Paralichthysolivaceus];XP_019967305.1PREDICTED:ran-bindingprotein3isoformX2[Paralichthysolivaceus];XP_019967319.1PREDICTED:ran-bindingprotein3isoformX4[Paralichthysolivaceus];XP_019967299.1PREDICTED:ran-bindingprotein3isoformX1[Paralichthysolivaceus]	XP_019967312.1 PREDICTED: ran-binding protein 3 isoform X3 [Paralichthys olivaceus];XP_019967326.1 PREDICTED: ran-binding protein 3 isoform X5 [Paralichthys olivaceus];XP_019967305.1 PREDICTED: ran-binding protein 3 isoform X2 [Paralichthys olivaceus];XP_0	5	3	3	3	9.6	52.268	63091000	56114000	57594000											Nuclear	PF00638(RanBP1 domain)
XP_019967393.1	XP_019967393.1PREDICTED:DNAreplicationlicensingfactorMCM7[Paralichthysolivaceus]	XP_019967393.1 PREDICTED: DNA replication licensing factor MCM7 [Paralichthys olivaceus]	1	3	3	3	8.5	68.981	13486000		24924000									K02210(MCM7)	ko04113(Meiosis - yeast);ko04110(Cell cycle);ko04111(Cell cycle - yeast);ko03030(DNA replication)	Mitochondrial	PF00493(MCM2/3/5 family);PF17207(MCM OB domain)
XP_019967521.1	XP_019967521.1PREDICTED:coiled-coildomain-containingprotein134[Paralichthysolivaceus]	XP_019967521.1 PREDICTED: coiled-coil domain-containing protein 134 [Paralichthys olivaceus]	1	1	1	1	5.7	26.678	39499000	20179000												Nuclear	PF15002(ERK and JNK pathways, inhibitor)
XP_019967662.1	XP_019967662.1PREDICTED:myosinlightchainkinase,smoothmuscle-like,partial[Paralichthysolivaceus]	XP_019967662.1 PREDICTED: myosin light chain kinase, smooth muscle-like, partial [Paralichthys olivaceus]	1	2	2	2	8.8	36.84	59810000	34264000												Nuclear	PF07679(Immunoglobulin I-set domain)
XP_019967722.1	XP_019967722.1PREDICTED:beta-2-syntrophin-like,partial[Paralichthysolivaceus]	XP_019967722.1 PREDICTED: beta-2-syntrophin-like, partial [Paralichthys olivaceus]	1	1	1	1	5.3	25.029	9995400	8155700	19241000								GO:0005198(MF:structural molecule activity)			Cytoplasmic;Mitochondrial
XP_019967750.1	XP_019967750.1PREDICTED:proteasomesubunitbetatype-8-like[Paralichthysolivaceus]	XP_019967750.1 PREDICTED: proteasome subunit beta type-8-like [Paralichthys olivaceus]	1	6	3	2	37.1	22.711	80247000	71037000	143270000								GO:0051603(BP:proteolysis involved in cellular protein catabolic process);GO:0005737(CC:cytoplasm);GO:0005839(CC:proteasome core complex);GO:0005634(CC:nucleus);GO:0004298(MF:threonine-type endopeptidase activity)			Extracellular;PlasmaMembrane;Mitochondrial	PF00227(Proteasome subunit)
XP_019967766.1	XP_019967766.1PREDICTED:glypican-1-like[Paralichthysolivaceus]	XP_019967766.1 PREDICTED: glypican-1-like [Paralichthys olivaceus]	1	1	1	1	2.9	61.583	6929500		8185800											Nuclear	PF01153(Glypican)
XP_019967816.1	XP_019967816.1PREDICTED:triokinase/FMNcyclase[Paralichthysolivaceus];XP_019967815.1PREDICTED:triokinase/FMNcyclase[Paralichthysolivaceus]	XP_019967816.1 PREDICTED: triokinase/FMN cyclase [Paralichthys olivaceus];XP_019967815.1 PREDICTED: triokinase/FMN cyclase [Paralichthys olivaceus]	2	1	1	1	2.1	59.712	13314000	10052000									GO:0044237(BP:cellular metabolic process)	K00863(DAK)	ko00680(Methane metabolism);ko00561(Glycerolipid metabolism);ko00051(Fructose and mannose metabolism)	Cytoplasmic	PF02734(DAK2 domain);PF02733(Dak1 domain)
XP_019968299.1	XP_019968299.1PREDICTED:complementcomponentC6[Paralichthysolivaceus]	XP_019968299.1 PREDICTED: complement component C6 [Paralichthys olivaceus]	1	1	1	1	1.4	72.774	19305000	23573000									GO:0006955(BP:immune response);GO:0005579(CC:membrane attack complex)			Extracellular	PF01823(MAC/Perforin domain);PF00084(Sushi repeat (SCR repeat))
XP_019969189.1	XP_019969189.1PREDICTED:lipoamideacyltransferasecomponentofbranched-chainalpha-ketoaciddehydrogenasecomplex,mitochondrial,partial[Paralichthysolivaceus]	XP_019969189.1 PREDICTED: lipoamide acyltransferase component of branched-chain alpha-keto acid dehydrogenase complex, mitochondrial, partial [Paralichthys olivaceus]	1	2	2	2	11.7	39.005		11212000	11123000									K09699(DBT)	ko00280(Valine, leucine and isoleucine degradation);ko00640(Propanoate metabolism)	Cytoplasmic	PF00364(Biotin-requiring enzyme);PF02817(e3 binding domain);PF00198(2-oxoacid dehydrogenases acyltransferase (catalytic domain))
XP_019969351.1	XP_019969351.1PREDICTED:ribosomebiogenesisproteinwdr12-like,partial[Paralichthysolivaceus]	XP_019969351.1 PREDICTED: ribosome biogenesis protein wdr12-like, partial [Paralichthys olivaceus]	1	1	1	1	8.4	33.492	20554000	14083000	25632000								GO:0000463(BP:maturation of LSU-rRNA from tricistronic rRNA transcript (SSU-rRNA, 5.8S rRNA, LSU-rRNA));GO:0000466(BP:maturation of 5.8S rRNA from tricistronic rRNA transcript (SSU-rRNA, 5.8S rRNA, LSU-rRNA));GO:0005730(CC:nucleolus);GO:0005654(CC:nucleoplasm);GO:0030687(CC:preribosome, large subunit precursor);GO:0043021(MF:ribonucleoprotein complex binding)			Cytoplasmic	PF00400(WD domain, G-beta repeat);PF08154(NLE (NUC135) domain)
XP_019969549.1	XP_019969549.1PREDICTED:spectrinbetachain,non-erythrocytic1-like[Paralichthysolivaceus]	XP_019969549.1 PREDICTED: spectrin beta chain, non-erythrocytic 1-like [Paralichthys olivaceus]	1	8	2	2	35.3	40.66	27750000	32313000												Cytoplasmic	PF00435(Spectrin repeat)
XP_019969596.1	XP_019969596.1PREDICTED:ubiquitin-associatedandSH3domain-containingproteinB-like,partial[Paralichthysolivaceus]	XP_019969596.1 PREDICTED: ubiquitin-associated and SH3 domain-containing protein B-like, partial [Paralichthys olivaceus]	1	2	2	2	20.2	23.374	26721000	26885000	17894000											Extracellular	PF14604(Variant SH3 domain)
ABY84063.1	ABY84063.1MHCclassIIBantigen,partial[Paralichthysolivaceus];ABW24870.1MHCclassIIantigenB,partial[Paralichthysolivaceus];ABW24912.1MHCclassIIantigenB,partial[Paralichthysolivaceus]	ABY84063.1 MHC class IIB antigen, partial [Paralichthys olivaceus];ABW24870.1 MHC class II antigen B, partial [Paralichthys olivaceus];ABW24912.1 MHC class II antigen B, partial [Paralichthys olivaceus]	3	4	1	1	47.2	10.385					102490000	217830000					GO:0006955(BP:immune response);GO:0002504(BP:antigen processing and presentation of peptide or polysaccharide antigen via MHC class II);GO:0016021(CC:integral component of membrane);GO:0042613(CC:MHC class II protein complex)			Nuclear	PF00969(Class II histocompatibility antigen, beta domain)
BAD13372.1	BAD13372.1majorhistocompatibilitycomplex(MHC)classIIbchain[Paralichthysolivaceus]	BAD13372.1 major histocompatibility complex (MHC) class IIb chain [Paralichthys olivaceus]	1	6	1	0	31.3	27.864					64319000	101220000					GO:0006955(BP:immune response);GO:0002504(BP:antigen processing and presentation of peptide or polysaccharide antigen via MHC class II);GO:0016021(CC:integral component of membrane);GO:0042613(CC:MHC class II protein complex)	K06752(MHC2)	ko04145(Phagosome);ko04514(Cell adhesion molecules)	PlasmaMembrane	PF00969(Class II histocompatibility antigen, beta domain);PF07654(Immunoglobulin C1-set domain)
XP_019933680.1	XP_019933680.1PREDICTED:sortingnexin-2-like[Paralichthysolivaceus]	XP_019933680.1 PREDICTED: sorting nexin-2-like [Paralichthys olivaceus]	1	2	2	2	32.1	12.962					10446000	16452000					GO:0006886(BP:intracellular protein transport);GO:0006897(BP:endocytosis);GO:0030904(CC:retromer complex);GO:0005622(CC:intracellular);GO:0035091(MF:phosphatidylinositol binding)			Cytoplasmic;Nuclear	PF09325(Vps5 C terminal like)
XP_019935808.1	XP_019935808.1PREDICTED:cullin-4A[Paralichthysolivaceus]	XP_019935808.1 PREDICTED: cullin-4A [Paralichthys olivaceus]	1	2	2	2	3.8	87.914					20253000	22968000					GO:0071600(BP:otic vesicle morphogenesis);GO:0006511(BP:ubiquitin-dependent protein catabolic process);GO:0035118(BP:embryonic pectoral fin morphogenesis);GO:0007507(BP:heart development);GO:0031461(CC:cullin-RING ubiquitin ligase complex);GO:0031625(MF:ubiquitin protein ligase binding)	K10609(CUL4)	ko04120(Ubiquitin mediated proteolysis);ko03420(Nucleotide excision repair)	Cytoplasmic;Nuclear	PF10557(Cullin protein neddylation domain);PF00888(Cullin family)
XP_019935975.1	XP_019935975.1PREDICTED:chromodomain-helicase-DNA-bindingprotein1-like[Paralichthysolivaceus]	XP_019935975.1 PREDICTED: chromodomain-helicase-DNA-binding protein 1-like [Paralichthys olivaceus]	1	3	3	3	4.4	116.2				7706800		7917400					GO:0016020(CC:membrane)			Nuclear	PF00271(Helicase conserved C-terminal domain);PF00176(SNF2 family N-terminal domain)
XP_019937551.1	XP_019937551.1PREDICTED:nucleoporinNUP188homolog[Paralichthysolivaceus]	XP_019937551.1 PREDICTED: nucleoporin NUP188 homolog [Paralichthys olivaceus]	1	3	3	3	2.8	195.19					5331900	8617600						K14311(NUP188)	ko03013(RNA transport)	PlasmaMembrane	PF10487(Nucleoporin subcomplex protein binding to Pom34)
XP_019938832.1	XP_019938832.1PREDICTED:transcriptionfactorA,mitochondrial[Paralichthysolivaceus]	XP_019938832.1 PREDICTED: transcription factor A, mitochondrial [Paralichthys olivaceus]	1	2	2	2	7.2	31.844				29273000	24870000							K11830(TFAM)	ko04371(Apelin signaling pathway)	Nuclear	PF00505(HMG (high mobility group) box);PF09011(HMG-box domain)
XP_019966906.1	XP_019966906.1PREDICTED:histoneacetyltransferaseKAT7,partial[Paralichthysolivaceus];XP_019939180.1PREDICTED:histoneacetyltransferaseKAT7-likeisoformX2[Paralichthysolivaceus];XP_019939177.1PREDICTED:histoneacetyltransferaseKAT7-likeisoformX1[Paralichthysolivaceus];XP_019966740.1PREDICTED:histoneacetyltransferaseKAT7-like,partial[Paralichthysolivaceus]	XP_019966906.1 PREDICTED: histone acetyltransferase KAT7, partial [Paralichthys olivaceus];XP_019939180.1 PREDICTED: histone acetyltransferase KAT7-like isoform X2 [Paralichthys olivaceus];XP_019939177.1 PREDICTED: histone acetyltransferase KAT7-like isofo	4	1	1	1	6.4	44.308				7926100	9068600	13852000								Nuclear	PF01853(MOZ/SAS family)
XP_019940692.1	XP_019940692.1PREDICTED:glycineN-methyltransferase[Paralichthysolivaceus]	XP_019940692.1 PREDICTED: glycine N-methyltransferase [Paralichthys olivaceus]	1	3	3	3	16.9	33.354					39301000	39977000					GO:0032259(BP:methylation);GO:0017174(MF:glycine N-methyltransferase activity)	K00552(GNMT)	ko00260(Glycine, serine and threonine metabolism)	Cytoplasmic	PF13847(Methyltransferase domain)
XP_019941355.1	XP_019941355.1PREDICTED:interferonregulatoryfactor2-bindingprotein1-like[Paralichthysolivaceus]	XP_019941355.1 PREDICTED: interferon regulatory factor 2-binding protein 1-like [Paralichthys olivaceus]	1	1	1	1	3.6	62.792				7511900		8688400								Nuclear	PF11261(Interferon regulatory factor 2-binding protein zinc finger)
XP_019943076.1	XP_019943076.1PREDICTED:nucleoplasmin-3[Paralichthysolivaceus]	XP_019943076.1 PREDICTED: nucleoplasmin-3 [Paralichthys olivaceus]	1	3	3	3	39	17.425					47964000	59215000								Nuclear	PF03066(Nucleoplasmin/nucleophosmin domain)
XP_019943162.1	XP_019943162.1PREDICTED:proteindisulfide-isomeraseTMX3[Paralichthysolivaceus]	XP_019943162.1 PREDICTED: protein disulfide-isomerase TMX3 [Paralichthys olivaceus]	1	1	1	1	2.3	53.34				30035000		12307000								Cytoplasmic;ER	PF00085(Thioredoxin);PF13848(Thioredoxin-like domain)
XP_019944243.1	XP_019944243.1PREDICTED:peptidyl-prolylcis-transisomeraseFKBP1A-like[Paralichthysolivaceus]	XP_019944243.1 PREDICTED: peptidyl-prolyl cis-trans isomerase FKBP1A-like [Paralichthys olivaceus]	1	1	1	1	11.1	11.939				28964000	32474000	28811000					GO:0006457(BP:protein folding);GO:0000413(BP:protein peptidyl-prolyl isomerization);GO:0003755(MF:peptidyl-prolyl cis-trans isomerase activity)			Cytoplasmic	PF00254(FKBP-type peptidyl-prolyl cis-trans isomerase)
XP_019946329.1	XP_019946329.1PREDICTED:septin-7-likeisoformX1[Paralichthysolivaceus]	XP_019946329.1 PREDICTED: septin-7-like isoform X1 [Paralichthys olivaceus]	1	18	1	1	58	50.77				41747000	32956000	37405000								Nuclear	PF00735(Septin)
XP_019946941.1	XP_019946941.1PREDICTED:protoporphyrinogenoxidase[Paralichthysolivaceus]	XP_019946941.1 PREDICTED: protoporphyrinogen oxidase [Paralichthys olivaceus]	1	1	1	1	4.2	51.771				20752000		19215000					GO:0008152(BP:metabolic process);GO:0016491(MF:oxidoreductase activity)	K00231(PPOX)	ko00860(Porphyrin and chlorophyll metabolism)	PlasmaMembrane;Mitochondrial	PF01593(Flavin containing amine oxidoreductase)
XP_019946981.1	XP_019946981.1PREDICTED:WASHcomplexsubunitstrumpellin[Paralichthysolivaceus];XP_019946979.1PREDICTED:WASHcomplexsubunitstrumpellin[Paralichthysolivaceus]	XP_019946981.1 PREDICTED: WASH complex subunit strumpellin [Paralichthys olivaceus];XP_019946979.1 PREDICTED: WASH complex subunit strumpellin [Paralichthys olivaceus]	2	4	4	4	4.7	133.67				29002000	11320000							K18464(RTSC)	ko04144(Endocytosis)	Nuclear	PF10266(Hereditary spastic paraplegia protein strumpellin)
XP_019947507.1	XP_019947507.1PREDICTED:E3UFM1-proteinligase1[Paralichthysolivaceus]	XP_019947507.1 PREDICTED: E3 UFM1-protein ligase 1 [Paralichthys olivaceus]	1	4	4	4	9.2	89.29					16372000	6655700								Nuclear	PF09743(E3 UFM1-protein ligase 1)
XP_019947513.1	XP_019947513.1PREDICTED:BRO1domain-containingproteinBROX[Paralichthysolivaceus]	XP_019947513.1 PREDICTED: BRO1 domain-containing protein BROX [Paralichthys olivaceus]	1	1	1	1	3.9	46.178					17478000	16466000								Mitochondrial	PF03097(BRO1-like domain)
XP_019947928.1	XP_019947928.1PREDICTED:exocystcomplexcomponent4[Paralichthysolivaceus]	XP_019947928.1 PREDICTED: exocyst complex component 4 [Paralichthys olivaceus]	1	5	5	5	7.5	109.5				21835000	30517000						GO:0006810(BP:transport)			Nuclear	PF04048(Sec8 exocyst complex component specific domain)
XP_019948039.1	XP_019948039.1PREDICTED:nuclearrespiratoryfactor1[Paralichthysolivaceus]	XP_019948039.1 PREDICTED: nuclear respiratory factor 1 [Paralichthys olivaceus]	1	3	3	3	7.7	54.052				20426000	27887000	27875000					GO:0045494(BP:photoreceptor cell maintenance);GO:0070417(BP:cellular response to cold);GO:0014823(BP:response to activity);GO:0003407(BP:neural retina development)	K11831(NRF1)	ko04371(Apelin signaling pathway)	Nuclear	PF10491(NLS-binding and DNA-binding and dimerisation domains of Nrf1)
XP_019948825.1	XP_019948825.1PREDICTED:semaphorin-7A-like[Paralichthysolivaceus]	XP_019948825.1 PREDICTED: semaphorin-7A-like [Paralichthys olivaceus]	1	1	1	1	3.4	70.084					10729000	8936400					GO:0016021(CC:integral component of membrane)			PlasmaMembrane	PF01437(Plexin repeat);PF01403(Sema domain)
XP_019948905.1	XP_019948905.1PREDICTED:neurobeachin-likeprotein2isoformX2[Paralichthysolivaceus];XP_019948903.1PREDICTED:neurobeachin-likeprotein2isoformX1[Paralichthysolivaceus]	XP_019948905.1 PREDICTED: neurobeachin-like protein 2 isoform X2 [Paralichthys olivaceus];XP_019948903.1 PREDICTED: neurobeachin-like protein 2 isoform X1 [Paralichthys olivaceus]	2	6	6	6	4.1	312.18					17672000	12440000								Nuclear	PF16057(Domain of unknown function (DUF4800));PF15787(Domain of unknown function (DUF4704));PF00400(WD domain, G-beta repeat);PF02138(Beige/BEACH domain);PF14844(PH domain associated with Beige/BEACH)
XP_019949276.1	XP_019949276.1PREDICTED:immediateearlyresponse3-interactingprotein1-like[Paralichthysolivaceus]	XP_019949276.1 PREDICTED: immediate early response 3-interacting protein 1-like [Paralichthys olivaceus]	1	2	2	2	32.9	8.8595					17907000	17719000								PlasmaMembrane	PF08571(Yos1-like)
XP_019950135.1	XP_019950135.1PREDICTED:DDB1-andCUL4-associatedfactor7[Paralichthysolivaceus]	XP_019950135.1 PREDICTED: DDB1- and CUL4-associated factor 7 [Paralichthys olivaceus]	1	1	1	1	4.4	38.907				17412000	16342000	23355000					GO:0051216(BP:cartilage development);GO:0005634(CC:nucleus);GO:0005515(MF:protein binding)			Cytoplasmic
XP_019951215.1	XP_019951215.1PREDICTED:polyadenylate-bindingprotein-interactingprotein2BisoformX2[Paralichthysolivaceus];XP_019951214.1PREDICTED:polyadenylate-bindingprotein-interactingprotein2BisoformX1[Paralichthysolivaceus]	XP_019951215.1 PREDICTED: polyadenylate-binding protein-interacting protein 2B isoform X2 [Paralichthys olivaceus];XP_019951214.1 PREDICTED: polyadenylate-binding protein-interacting protein 2B isoform X1 [Paralichthys olivaceus]	2	1	1	1	10.7	14.814					40551000	20052000								Nuclear	PF07145(Ataxin-2 C-terminal region)
XP_019951363.1	XP_019951363.1PREDICTED:phospholipaseA-2-activatingprotein[Paralichthysolivaceus]	XP_019951363.1 PREDICTED: phospholipase A-2-activating protein [Paralichthys olivaceus]	1	6	6	6	10.3	86.516				52794000	24776000	30550000						K14018(PLAA)	ko04141(Protein processing in endoplasmic reticulum)	Extracellular	PF09070(PFU (PLAA family ubiquitin binding));PF00400(WD domain, G-beta repeat);PF08324(PUL domain)
XP_019954475.1	XP_019954475.1PREDICTED:methenyltetrahydrofolatesynthasedomain-containingproteinisoformX2[Paralichthysolivaceus];XP_019954474.1PREDICTED:methenyltetrahydrofolatesynthasedomain-containingproteinisoformX1[Paralichthysolivaceus]	XP_019954475.1 PREDICTED: methenyltetrahydrofolate synthase domain-containing protein isoform X2 [Paralichthys olivaceus];XP_019954474.1 PREDICTED: methenyltetrahydrofolate synthase domain-containing protein isoform X1 [Paralichthys olivaceus]	2	1	1	1	2.5	52.429				13861000		6825400					GO:0097159(MF:organic cyclic compound binding);GO:1901363(MF:heterocyclic compound binding)			Cytoplasmic	PF01812(5-formyltetrahydrofolate cyclo-ligase family)
XP_019955310.1	XP_019955310.1PREDICTED:ephrin-B2[Paralichthysolivaceus];XP_019955309.1PREDICTED:ephrin-B2[Paralichthysolivaceus]	XP_019955310.1 PREDICTED: ephrin-B2 [Paralichthys olivaceus];XP_019955309.1 PREDICTED: ephrin-B2 [Paralichthys olivaceus]	2	3	3	3	16.1	37.238				22423000	39392000	29550000								Extracellular;PlasmaMembrane;Cytoplasmic	PF00812(Ephrin)
XP_019955399.1	XP_019955399.1PREDICTED:mitochondrial10-formyltetrahydrofolatedehydrogenase[Paralichthysolivaceus]	XP_019955399.1 PREDICTED: mitochondrial 10-formyltetrahydrofolate dehydrogenase [Paralichthys olivaceus]	1	3	3	3	4.3	101.52					35700000	45420000					GO:0009058(BP:biosynthetic process);GO:0006730(BP:one-carbon metabolic process);GO:0009258(BP:10-formyltetrahydrofolate catabolic process);GO:0055114(BP:oxidation-reduction process);GO:0005737(CC:cytoplasm);GO:0016620(MF:oxidoreductase activity, acting on the aldehyde or oxo group of donors, NAD or NADP as acceptor);GO:0016742(MF:hydroxymethyl-, formyl- and related transferase activity);GO:001615…	K00289(ALDH1L)	ko00670(One carbon pool by folate)	Cytoplasmic	PF02911(Formyl transferase, C-terminal domain);PF00551(Formyl transferase);PF00171(Aldehyde dehydrogenase family);PF00550(Phosphopantetheine attachment site)
XP_019958274.1	XP_019958274.1PREDICTED:UPF0600proteinC5orf51homolog[Paralichthysolivaceus]	XP_019958274.1 PREDICTED: UPF0600 protein C5orf51 homolog [Paralichthys olivaceus]	1	1	1	1	6.1	32.261					20159000	16572000								Cytoplasmic
XP_019958979.1	XP_019958979.1PREDICTED:SWI/SNFcomplexsubunitSMARCC1-like[Paralichthysolivaceus]	XP_019958979.1 PREDICTED: SWI/SNF complex subunit SMARCC1-like [Paralichthys olivaceus]	1	3	1	1	10	46.848					18354000	20367000					GO:0043044(BP:ATP-dependent chromatin remodeling);GO:0016514(CC:SWI/SNF complex);GO:0003677(MF:DNA binding)			Nuclear	PF16496(SWIRM-associated domain at the N-terminal)
XP_019960094.1	XP_019960094.1PREDICTED:enhanceroffilamentation1[Paralichthysolivaceus]	XP_019960094.1 PREDICTED: enhancer of filamentation 1 [Paralichthys olivaceus]	1	2	2	2	4	90.42				15674000	9866700									Nuclear	PF00018(SH3 domain);PF12026(Domain of unknown function (DUF3513));PF08824(Serine rich protein interaction domain)
XP_019960481.1	XP_019960481.1PREDICTED:uncharacterizedproteinLOC109640744[Paralichthysolivaceus]	XP_019960481.1 PREDICTED: uncharacterized protein LOC109640744 [Paralichthys olivaceus]	1	3	3	3	3.9	119.24					62367000	49460000								PlasmaMembrane	PF13927(Immunoglobulin domain);PF13895(Immunoglobulin domain);PF07810(TMC domain)
XP_019960565.1	XP_019960565.1PREDICTED:uncharacterizedproteinLOC109640816[Paralichthysolivaceus]	XP_019960565.1 PREDICTED: uncharacterized protein LOC109640816 [Paralichthys olivaceus]	1	1	1	1	3.6	34.406					33505000	36233000						K06474(CD34)	ko04514(Cell adhesion molecules)	Extracellular	PF06365(CD34/Podocalyxin family)
XP_019960723.1	XP_019960723.1PREDICTED:cholesterylestertransferprotein,partial[Paralichthysolivaceus]	XP_019960723.1 PREDICTED: cholesteryl ester transfer protein, partial [Paralichthys olivaceus]	1	2	2	2	8.9	51.149				18743000	11167000									PlasmaMembrane;Cytoplasmic	PF02886(LBP / BPI / CETP family, C-terminal domain);PF01273(LBP / BPI / CETP family, N-terminal domain)
XP_019960916.1	XP_019960916.1PREDICTED:ferrochelatase,mitochondrial[Paralichthysolivaceus]	XP_019960916.1 PREDICTED: ferrochelatase, mitochondrial [Paralichthys olivaceus]	1	2	2	2	10.7	45.468				14236000	20931000						GO:0043249(BP:erythrocyte maturation);GO:0006783(BP:heme biosynthetic process);GO:0004325(MF:ferrochelatase activity)	K01772(hemH)	ko00860(Porphyrin and chlorophyll metabolism)	Mitochondrial;Nuclear	PF00762(Ferrochelatase)
XP_019964929.1	XP_019964929.1PREDICTED:enoyl-CoAdeltaisomerase2,mitochondrial[Paralichthysolivaceus]	XP_019964929.1 PREDICTED: enoyl-CoA delta isomerase 2, mitochondrial [Paralichthys olivaceus]	1	4	4	4	14.1	43.538					39001000	43498000					GO:0008152(BP:metabolic process);GO:0000062(MF:fatty-acyl-CoA binding);GO:0003824(MF:catalytic activity)	K13239(ECI2)	ko00071(Fatty acid degradation);ko04146(Peroxisome)	Mitochondrial	PF00378(Enoyl-CoA hydratase/isomerase);PF00887(Acyl CoA binding protein)
XP_019966102.1	XP_019966102.1PREDICTED:proteinFAM65C-like[Paralichthysolivaceus]	XP_019966102.1 PREDICTED: protein FAM65C-like [Paralichthys olivaceus]	1	1	1	1	3.6	76.373					27263000	30029000								Nuclear	PF15903(Filopodia upregulated, FAM65)
XP_019966822.1	XP_019966822.1PREDICTED:exportin-1-like,partial[Paralichthysolivaceus]	XP_019966822.1 PREDICTED: exportin-1-like, partial [Paralichthys olivaceus]	1	4	2	2	20.3	34.223					24584000	9772800					GO:0006886(BP:intracellular protein transport);GO:0005622(CC:intracellular);GO:0008536(MF:Ran GTPase binding)	K14290(XPO1)	ko04013(MAPK signaling pathway - fly);ko03008(Ribosome biogenesis in eukaryotes);ko03013(RNA transport)	Nuclear	PF08389(Exportin 1-like protein);PF03810(Importin-beta N-terminal domain)
XP_019967255.1	XP_019967255.1PREDICTED:lamininsubunitbeta-1-like,partial[Paralichthysolivaceus]	XP_019967255.1 PREDICTED: laminin subunit beta-1-like, partial [Paralichthys olivaceus]	1	1	1	1	3.8	75.573				8981300	6564900	14285000						K05636(LAMB1)	ko04151(PI3K-Akt signaling pathway);ko04510(Focal adhesion);ko04512(ECM-receptor interaction)	Cytoplasmic;Nuclear	PF00053(Laminin EGF domain)
XP_019968147.1	XP_019968147.1PREDICTED:guaninenucleotide-bindingproteinG(olf)subunitalphaisoformX2[Paralichthysolivaceus];XP_019968139.1PREDICTED:guaninenucleotide-bindingproteinG(olf)subunitalphaisoformX1[Paralichthysolivaceus];XP_019952028.1PREDICTED:guaninenucleotide-bindingproteinG(s)subunitalpha-like[Paralichthysolivaceus];XP_019944954.1PREDICTED:guaninenucleotide-bindingproteinG(s)subunitalpha[Paralichthy…	XP_019968147.1 PREDICTED: guanine nucleotide-binding protein G(olf) subunit alpha isoform X2 [Paralichthys olivaceus];XP_019968139.1 PREDICTED: guanine nucleotide-binding protein G(olf) subunit alpha isoform X1 [Paralichthys olivaceus];XP_019952028.1 PREDI	5	5	4	4	20.3	44.404				12415000	41522000							K04633(GNAL)	ko04020(Calcium signaling pathway)	Nuclear	PF00503(G-protein alpha subunit)
XP_019969288.1	XP_019969288.1PREDICTED:proteasomalubiquitinreceptorADRM1-like[Paralichthysolivaceus]	XP_019969288.1 PREDICTED: proteasomal ubiquitin receptor ADRM1-like [Paralichthys olivaceus]	1	2	2	2	26.4	14.494					15502000	17648000								Extracellular;Nuclear	PF04683(Proteasome complex subunit Rpn13 ubiquitin receptor)
