# Supplementary material for: Comparative Proteomics Analysis Reveals Differential Immune Responses of Paralichthys olivaceus to Edwardsiella tarda Infection Under High and Low Temperature
Source: Biology (Basel). 2025 Oct 15;14(10):1417. doi: 10.3390/biology14101417 (PMC12561018; doi:10.3390/biology14101417)
Supplement: Supplementary file 1 [file biology-14-01417-s001.zip › Supplementary File/Table S2.xlsx]

## Sheet: 317 DAPs in LI-LC group
Protein	ProteinGroup	FastaHeaders	Proteins	Peptides	RazorUniquePeptides	UniquePeptides	Coverage	MolWeight	LFQ intensity L-ET-1	LFQ intensity L-ET-2	LFQ intensity L-ET-3	average L-ET	LFQ intensity L-CO-1	LFQ intensity L-CO-2	LFQ intensity L-CO-3	average L-CO	L-ET/L-CO	t test p value	GO annotations	KO(Name)	Pathways	Subcellular localization	Domain
XP_019957452.1	XP_019957452.1PREDICTED:cleftlipandpalatetransmembraneprotein1-likeprotein[Paralichthysolivaceus]	XP_019957452.1 PREDICTED: cleft lip and palate transmembrane protein 1-like protein [Paralichthys olivaceus]	1	1	1	1	2.7	63.798		64860000	85406000	75133000	12598000	10124000	10238000	1.09867e+07	6.83856	0.00366296	GO:0006915(BP:apoptotic process);GO:0016021(CC:integral component of membrane)			PlasmaMembrane	PF05602(Cleft lip and palate transmembrane protein 1 (CLPTM1))
XP_019934278.1	XP_019934278.1PREDICTED:uncharacterizedproteinLOC109624196[Paralichthysolivaceus]	XP_019934278.1 PREDICTED: uncharacterized protein LOC109624196 [Paralichthys olivaceus]	1	8	8	8	41.2	27.183	216480000	334680000	217220000	2.56127e+08	55210000	68598000	92798000	72202000	3.54736	0.0107462		K04608(GRM6)	ko04080(Neuroactive ligand-receptor interaction);ko04072(Phospholipase D signaling pathway)	Cytoplasmic
XP_019969273.1	XP_019969273.1PREDICTED:macrophagemannosereceptor1-like[Paralichthysolivaceus]	XP_019969273.1 PREDICTED: macrophage mannose receptor 1-like [Paralichthys olivaceus]	1	22	22	22	22.4	162.07	471880000	308020000	587850000	4.55917e+08	136720000	183960000	119440000	1.46707e+08	3.10768	0.0207242	GO:0016021(CC:integral component of membrane)	K06560(MRC)	ko04145(Phagosome)	Extracellular;PlasmaMembrane;Lysosomal	PF00059(Lectin C-type domain);PF00040(Fibronectin type II domain)
XP_019954792.1	XP_019954792.1PREDICTED:glycinedehydrogenase(decarboxylating),mitochondrial[Paralichthysolivaceus]	XP_019954792.1 PREDICTED: glycine dehydrogenase (decarboxylating), mitochondrial [Paralichthys olivaceus]	1	8	8	8	12	113.87	58170000	65936000		62053000		23868000	19801000	21834500	2.84197	0.0116704	GO:0006546(BP:glycine catabolic process);GO:0055114(BP:oxidation-reduction process);GO:0004375(MF:glycine dehydrogenase (decarboxylating) activity);GO:0016829(MF:lyase activity)	K00281(GLDC)	ko00260(Glycine, serine and threonine metabolism);ko00630(Glyoxylate and dicarboxylate metabolism)	Mitochondrial	PF01212(Beta-eliminating lyase);PF02347(Glycine cleavage system P-protein)
BAA86878.1	BAA86878.1complementcomponentC9[Paralichthysolivaceus];XP_019937550.1PREDICTED:complementcomponentC9[Paralichthysolivaceus]	BAA86878.1 complement component C9 [Paralichthys olivaceus];XP_019937550.1 PREDICTED: complement component C9 [Paralichthys olivaceus]	2	11	11	11	31.2	62.34	162830000	109280000	179590000	1.50567e+08	77704000	43276000	42987000	5.46557e+07	2.75482	0.0164783	GO:0006955(BP:immune response);GO:0005579(CC:membrane attack complex)			Extracellular;Nuclear	PF01823(MAC/Perforin domain);PF00057(Low-density lipoprotein receptor domain class A)
XP_019943249.1	XP_019943249.1PREDICTED:leukocyteelastaseinhibitor-like[Paralichthysolivaceus]	XP_019943249.1 PREDICTED: leukocyte elastase inhibitor-like [Paralichthys olivaceus]	1	18	18	18	57.7	39.633	1590700000	1947100000	979010000	1.5056e+09	456830000	694770000	516210000	5.55937e+08	2.70823	0.031172	GO:0010951(BP:negative regulation of endopeptidase activity);GO:0005615(CC:extracellular space);GO:0004867(MF:serine-type endopeptidase inhibitor activity)			Cytoplasmic	PF00079(Serpin (serine protease inhibitor))
XP_019937492.1	XP_019937492.1PREDICTED:catenindelta-1isoformX5[Paralichthysolivaceus];XP_019937482.1PREDICTED:catenindelta-1isoformX5[Paralichthysolivaceus];XP_019937477.1PREDICTED:catenindelta-1isoformX4[Paralichthysolivaceus];XP_019937471.1PREDICTED:catenindelta-1isoformX3[Paralichthysolivaceus];XP_019937463.1PREDICTED:catenindelta-1isoformX2[Paralichthysolivaceus];XP_019937455.1PREDICTED:catenindelta-1isofor…	XP_019937492.1 PREDICTED: catenin delta-1 isoform X5 [Paralichthys olivaceus];XP_019937482.1 PREDICTED: catenin delta-1 isoform X5 [Paralichthys olivaceus];XP_019937477.1 PREDICTED: catenin delta-1 isoform X4 [Paralichthys olivaceus];XP_019937471.1 PREDICT	7	12	8	8	21.3	92.318	86702000	103370000	129910000	1.06661e+08		37925000	41767000	39846000	2.67682	0.0262881		K05690(CTNND1)	ko04520(Adherens junction);ko04015(Rap1 signaling pathway)	Nuclear	PF00514(Armadillo/beta-catenin-like repeat)
XP_019964138.1	XP_019964138.1PREDICTED:interferon-inducedproteinwithtetratricopeptiderepeats1-like,partial[Paralichthysolivaceus]	XP_019964138.1 PREDICTED: interferon-induced protein with tetratricopeptide repeats 1-like, partial [Paralichthys olivaceus]	1	4	1	1	13.5	51.355	110470000	133570000	138140000	1.27393e+08	45553000	45957000	54885000	4.87983e+07	2.61061	0.00098386				Cytoplasmic;Nuclear	PF13424(Tetratricopeptide repeat)
XP_019940692.1	XP_019940692.1PREDICTED:glycineN-methyltransferase[Paralichthysolivaceus]	XP_019940692.1 PREDICTED: glycine N-methyltransferase [Paralichthys olivaceus]	1	3	3	3	16.9	33.354	25855000	28247000		27051000		11046000	11347000	11196500	2.41602	0.00573105	GO:0032259(BP:methylation);GO:0017174(MF:glycine N-methyltransferase activity)	K00552(GNMT)	ko00260(Glycine, serine and threonine metabolism)	Cytoplasmic	PF13847(Methyltransferase domain)
BAK52806.1	BAK52806.1microtubuleaggregateproteinhomologisotype-1[Paralichthysolivaceus];XP_019958427.1PREDICTED:interferon-inducedprotein44-like[Paralichthysolivaceus]	BAK52806.1 microtubule aggregate protein homolog isotype-1 [Paralichthys olivaceus];XP_019958427.1 PREDICTED: interferon-induced protein 44-like [Paralichthys olivaceus]	2	6	6	2	28.4	31.625	467220000	554410000	413480000	478370000	214400000	225100000	185720000	2.08407e+08	2.29537	0.00320597				Cytoplasmic
XP_019933970.1	XP_019933970.1PREDICTED:annexinA2[Paralichthysolivaceus]	XP_019933970.1 PREDICTED: annexin A2 [Paralichthys olivaceus]	1	8	7	7	32.6	38.013	181760000	139670000	220810000	1.80747e+08	90291000	78435000	72437000	8.03877e+07	2.24844	0.013917	GO:0043401(BP:steroid hormone mediated signaling pathway);GO:0006355(BP:regulation of transcription, DNA-templated);GO:0043086(BP:negative regulation of catalytic activity);GO:0008023(CC:transcription elongation factor complex);GO:0008092(MF:cytoskeletal protein binding);GO:0008270(MF:zinc ion binding);GO:0005509(MF:calcium ion binding);GO:0005544(MF:calcium-dependent phospholipid binding);GO:004…			Cytoplasmic;Nuclear	PF00191(Annexin)
XP_019940005.1	XP_019940005.1PREDICTED:hemeoxygenase-like[Paralichthysolivaceus]	XP_019940005.1 PREDICTED: heme oxygenase-like [Paralichthys olivaceus]	1	7	7	7	29.7	31.861	155470000	132630000	84311000	124137000	44022000	57357000	65087000	5.54887e+07	2.23716	0.0348345	GO:0006788(BP:heme oxidation);GO:0016021(CC:integral component of membrane);GO:0046872(MF:metal ion binding);GO:0004392(MF:heme oxygenase (decyclizing) activity)	K00510(HMOX1)	ko00860(Porphyrin and chlorophyll metabolism);ko04066(HIF-1 signaling pathway);ko04216(Ferroptosis)	Nuclear	PF01126(Heme oxygenase)
XP_019952560.1	XP_019952560.1PREDICTED:neutrophilcytosolfactor1isoformX3[Paralichthysolivaceus];XP_019952559.1PREDICTED:neutrophilcytosolfactor1isoformX2[Paralichthysolivaceus];XP_019952558.1PREDICTED:neutrophilcytosolfactor1isoformX1[Paralichthysolivaceus]	XP_019952560.1 PREDICTED: neutrophil cytosol factor 1 isoform X3 [Paralichthys olivaceus];XP_019952559.1 PREDICTED: neutrophil cytosol factor 1 isoform X2 [Paralichthys olivaceus];XP_019952558.1 PREDICTED: neutrophil cytosol factor 1 isoform X1 [Paralichth	3	4	4	4	10.8	46.664		132730000	105480000	119105000	62248000	46569000	53756000	54191000	2.19787	0.0116004	GO:0044710(NA:NA)	K08011(NCF1)	ko04145(Phagosome)	Nuclear	PF00787(PX domain);PF08944(NADPH oxidase subunit p47Phox, C terminal domain);PF16621(SH3 terminal domain of 2nd SH3 on Neutrophil cytosol factor 1);PF00018(SH3 domain);PF07653(Variant SH3 domain)
XP_019935947.1	XP_019935947.1PREDICTED:alcoholdehydrogenase[NADP(+)][Paralichthysolivaceus];XP_019935946.1PREDICTED:alcoholdehydrogenase[NADP(+)][Paralichthysolivaceus]	XP_019935947.1 PREDICTED: alcohol dehydrogenase [NADP(+)] [Paralichthys olivaceus];XP_019935946.1 PREDICTED: alcohol dehydrogenase [NADP(+)] [Paralichthys olivaceus]	2	13	13	13	61.7	36.995	309540000	278430000	371060000	3.19677e+08	161560000	178720000	146780000	1.62353e+08	1.96902	0.0054187	GO:0055114(BP:oxidation-reduction process);GO:0016491(MF:oxidoreductase activity)	K00002(AKR1A1)	ko00010(Glycolysis / Gluconeogenesis);ko00930(Caprolactam degradation);ko00040(Pentose and glucuronate interconversions);ko00053(Ascorbate and aldarate metabolism);ko00561(Glycerolipid metabolism)	Cytoplasmic	PF00248(Aldo/keto reductase family)
XP_019957952.1	XP_019957952.1PREDICTED:niban-likeprotein1[Paralichthysolivaceus]	XP_019957952.1 PREDICTED: niban-like protein 1 [Paralichthys olivaceus]	1	12	12	12	18.5	103.72	178530000	226190000	245210000	2.16643e+08	92392000	130760000	127190000	1.16781e+08	1.85513	0.0127942				Nuclear	PF00169(PH domain)
XP_019947505.1	XP_019947505.1PREDICTED:EMILIN-1-likeisoformX1[Paralichthysolivaceus];XP_019947506.1PREDICTED:EMILIN-1-likeisoformX2[Paralichthysolivaceus]	XP_019947505.1 PREDICTED: EMILIN-1-like isoform X1 [Paralichthys olivaceus];XP_019947506.1 PREDICTED: EMILIN-1-like isoform X2 [Paralichthys olivaceus]	2	22	22	22	25.5	114.41	528890000	632210000	628550000	596550000	387630000	351900000	274950000	338160000	1.76411	0.00551992				Nuclear	PF07546(EMI domain);PF00386(C1q domain);PF01391(Collagen triple helix repeat (20 copies))
XP_019945679.1	XP_019945679.1PREDICTED:NADP-dependentmalicenzyme-like[Paralichthysolivaceus];XP_019945678.1PREDICTED:NADP-dependentmalicenzyme-like[Paralichthysolivaceus]	XP_019945679.1 PREDICTED: NADP-dependent malic enzyme-like [Paralichthys olivaceus];XP_019945678.1 PREDICTED: NADP-dependent malic enzyme-like [Paralichthys olivaceus]	2	12	12	12	33.3	67.892	172320000	255060000	212910000	213430000	116860000	98178000	154170000	1.23069e+08	1.73423	0.0356975	GO:0006108(BP:malate metabolic process);GO:0055114(BP:oxidation-reduction process);GO:0046872(MF:metal ion binding);GO:0004471(MF:malate dehydrogenase (decarboxylating) (NAD+) activity);GO:0051287(MF:NAD binding)	K00029(E1.1.1.40)	ko00710(Carbon fixation in photosynthetic organisms);ko00620(Pyruvate metabolism)	Mitochondrial	PF00390(Malic enzyme, N-terminal domain);PF03949(Malic enzyme, NAD binding domain)
XP_019936183.1	XP_019936183.1PREDICTED:AP-3complexsubunitdelta-1[Paralichthysolivaceus]	XP_019936183.1 PREDICTED: AP-3 complex subunit delta-1 [Paralichthys olivaceus]	1	8	8	8	9.6	140.66	156830000	131920000	114850000	1.34533e+08	60529000	75170000	98378000	7.80257e+07	1.72422	0.0263168		K12396(AP3D)	ko04142(Lysosome)	Nuclear	PF06375(AP-3 complex subunit delta-1);PF01602(Adaptin N terminal region)
XP_019963553.1	XP_019963553.1PREDICTED:ras-relatedproteinRap-1b-like,partial[Paralichthysolivaceus]	XP_019963553.1 PREDICTED: ras-related protein Rap-1b-like, partial [Paralichthys olivaceus]	1	5	3	2	56.6	8.5199	73858000	93425000	75257000	8.08467e+07	58418000	34692000	47746000	46952000	1.7219	0.0219958	GO:0007264(BP:small GTPase mediated signal transduction);GO:0005622(CC:intracellular);GO:0016020(CC:membrane);GO:0005525(MF:GTP binding)			Nuclear	PF00071(Ras family)
XP_019941474.1	XP_019941474.1PREDICTED:guaninenucleotide-bindingproteinG(I)/G(S)/G(T)subunitbeta-2[Paralichthysolivaceus]	XP_019941474.1 PREDICTED: guanine nucleotide-binding protein G(I)/G(S)/G(T) subunit beta-2 [Paralichthys olivaceus]	1	8	3	3	31.5	37.477	58441000	58260000	61980000	5.95603e+07	32660000	37699000		35179500	1.69304	0.00214226	GO:0007165(BP:signal transduction)	K04537(GNB2)	ko04371(Apelin signaling pathway);ko04014(Ras signaling pathway);ko04151(PI3K-Akt signaling pathway)	Extracellular	PF00400(WD domain, G-beta repeat)
XP_019956430.1	XP_019956430.1PREDICTED:uncharacterizedproteinLOC109638083[Paralichthysolivaceus]	XP_019956430.1 PREDICTED: uncharacterized protein LOC109638083 [Paralichthys olivaceus]	1	3	3	3	21.2	23.308	70348000	60230000	69595000	6.67243e+07	40313000		39298000	39805500	1.67626	0.00779181				Extracellular
XP_019967604.1	XP_019967604.1PREDICTED:calpain-2catalyticsubunit-like[Paralichthysolivaceus];XP_019966517.1PREDICTED:calpain-5-like,partial[Paralichthysolivaceus]	XP_019967604.1 PREDICTED: calpain-2 catalytic subunit-like [Paralichthys olivaceus];XP_019966517.1 PREDICTED: calpain-5-like, partial [Paralichthys olivaceus]	2	1	1	1	4.8	21.177	224210000	195540000	230200000	216650000	144410000	142360000	101970000	129580000	1.67194	0.00758146	GO:0051493(BP:regulation of cytoskeleton organization);GO:0006508(BP:proteolysis);GO:0005622(CC:intracellular);GO:0004198(MF:calcium-dependent cysteine-type endopeptidase activity);GO:0005509(MF:calcium ion binding)			Cytoplasmic	PF00648(Calpain family cysteine protease)
XP_019938032.1	XP_019938032.1PREDICTED:ubiquitin-conjugatingenzymeE2L3-like[Paralichthysolivaceus]	XP_019938032.1 PREDICTED: ubiquitin-conjugating enzyme E2 L3-like [Paralichthys olivaceus]	1	6	5	5	45.8	17.908	308180000	447730000	381240000	379050000	222830000	266430000	201320000	2.30193e+08	1.64666	0.0289393	GO:0000166(MF:nucleotide binding)	K04552(UBE2L3)	ko04120(Ubiquitin mediated proteolysis)	Cytoplasmic	PF00179(Ubiquitin-conjugating enzyme)
XP_019965447.1	XP_019965447.1PREDICTED:collagenalpha-1(VI)chain[Paralichthysolivaceus]	XP_019965447.1 PREDICTED: collagen alpha-1(VI) chain [Paralichthys olivaceus]	1	41	41	41	43.5	106.84	8057300000	8783700000	9743800000	8861600000	5675900000	5622200000	5194600000	5.49757e+09	1.61191	0.00276853		K06238(COL6A)	ko04151(PI3K-Akt signaling pathway);ko04512(ECM-receptor interaction);ko04510(Focal adhesion)	Extracellular;Nuclear	PF01391(Collagen triple helix repeat (20 copies));PF00092(von Willebrand factor type A domain)
XP_019952378.1	XP_019952378.1PREDICTED:serinehydroxymethyltransferase,mitochondrial[Paralichthysolivaceus]	XP_019952378.1 PREDICTED: serine hydroxymethyltransferase, mitochondrial [Paralichthys olivaceus]	1	13	13	8	40.1	55.519	413190000	404040000	512990000	4.43407e+08	266070000	294570000	265610000	2.75417e+08	1.60995	0.00971316		K00600(glyA)	ko00680(Methane metabolism);ko00630(Glyoxylate and dicarboxylate metabolism);ko00460(Cyanoamino acid metabolism);ko00670(One carbon pool by folate);ko00260(Glycine, serine and threonine metabolism)	Mitochondrial	PF00464(Serine hydroxymethyltransferase)
XP_019967506.1	XP_019967506.1PREDICTED:up-regulatorofcellproliferation-like,partial[Paralichthysolivaceus]	XP_019967506.1 PREDICTED: up-regulator of cell proliferation-like, partial [Paralichthys olivaceus]	1	5	5	5	7.3	100.97	103700000	108470000	93042000	1.01737e+08	50020000	61219000	78416000	6.32183e+07	1.6093	0.015059	GO:0005525(MF:GTP binding)			Nuclear	PF05879(Root hair defective 3 GTP-binding protein (RHD3));PF00041(Fibronectin type III domain)
XP_019937343.1	XP_019937343.1PREDICTED:gamma-glutamyltransferase5-like[Paralichthysolivaceus]	XP_019937343.1 PREDICTED: gamma-glutamyltransferase 5-like [Paralichthys olivaceus]	1	16	16	16	38.8	60.895	467360000	382350000	446530000	432080000	311820000	304100000	203580000	2.73167e+08	1.58174	0.0212995	GO:0006749(BP:glutathione metabolic process);GO:0003840(NA:NA);EC:2.3.2.2(NA:NA)	K18592(GGT1_5)	ko00590(Arachidonic acid metabolism);ko00460(Cyanoamino acid metabolism);ko00480(Glutathione metabolism);ko00430(Taurine and hypotaurine metabolism)	PlasmaMembrane	PF01019(Gamma-glutamyltranspeptidase)
XP_019949891.1	XP_019949891.1PREDICTED:LIMandSH3domainprotein1[Paralichthysolivaceus]	XP_019949891.1 PREDICTED: LIM and SH3 domain protein 1 [Paralichthys olivaceus]	1	5	5	5	21.5	26.209	555330000	605280000	527130000	562580000	332460000	481740000	256590000	356930000	1.57616	0.0424311	GO:0008270(MF:zinc ion binding)			Nuclear	PF14604(Variant SH3 domain);PF00412(LIM domain);PF00880(Nebulin repeat)
XP_019958087.1	XP_019958087.1PREDICTED:leukocyteelastaseinhibitor-like[Paralichthysolivaceus]	XP_019958087.1 PREDICTED: leukocyte elastase inhibitor-like [Paralichthys olivaceus]	1	6	6	6	17.1	42.529	184300000	231750000	200950000	2.05667e+08	148460000	124950000	121890000	1.31767e+08	1.56084	0.0104066	GO:0005615(CC:extracellular space)			Extracellular	PF00079(Serpin (serine protease inhibitor))
XP_019944184.1	XP_019944184.1PREDICTED:lysosomalPro-Xcarboxypeptidase[Paralichthysolivaceus]	XP_019944184.1 PREDICTED: lysosomal Pro-X carboxypeptidase [Paralichthys olivaceus]	1	4	4	4	8.2	56.115	88956000	81344000	69225000	7.98417e+07	49098000	53822000		51460000	1.55153	0.0337341				Lysosomal	PF05577(Serine carboxypeptidase S28)
XP_019947687.1	XP_019947687.1PREDICTED:nicotinamidephosphoribosyltransferase,partial[Paralichthysolivaceus]	XP_019947687.1 PREDICTED: nicotinamide phosphoribosyltransferase, partial [Paralichthys olivaceus]	1	6	6	6	17.3	55.702	143170000	138840000	170230000	1.50747e+08	115610000	75717000	100490000	9.72723e+07	1.54974	0.0245996	GO:0009435(BP:NAD biosynthetic process);GO:0004514(MF:nicotinate-nucleotide diphosphorylase (carboxylating) activity)	K03462(NAMPT)	ko00760(Nicotinate and nicotinamide metabolism)	Cytoplasmic	PF04095(Nicotinate phosphoribosyltransferase (NAPRTase) family)
XP_019941339.1	XP_019941339.1PREDICTED:apoptosis-inducingfactor1,mitochondrialisoformX3[Paralichthysolivaceus];XP_019941338.1PREDICTED:apoptosis-inducingfactor1,mitochondrialisoformX2[Paralichthysolivaceus];XP_019941337.1PREDICTED:apoptosis-inducingfactor1,mitochondrialisoformX1[Paralichthysolivaceus]	XP_019941339.1 PREDICTED: apoptosis-inducing factor 1, mitochondrial isoform X3 [Paralichthys olivaceus];XP_019941338.1 PREDICTED: apoptosis-inducing factor 1, mitochondrial isoform X2 [Paralichthys olivaceus];XP_019941337.1 PREDICTED: apoptosis-inducing f	3	6	6	6	11	71.638	77174000	88148000		82661000	53355000	58860000	47982000	53399000	1.54799	0.0147249	GO:0005488(MF:binding);GO:0044699(NA:NA)	K04727(AIFM1)	ko04214(Apoptosis - fly);ko04217(Necroptosis);ko04210(Apoptosis)		PF07992(Pyridine nucleotide-disulphide oxidoreductase);PF14962(Mitochondria Localisation Sequence);PF14721(Apoptosis-inducing factor, mitochondrion-associated, C-term)
XP_019945643.1	XP_019945643.1PREDICTED:collagenalpha-2(VI)chain-likeisoformX1[Paralichthysolivaceus];XP_019945644.1PREDICTED:collagenalpha-2(VI)chain-likeisoformX2[Paralichthysolivaceus]	XP_019945643.1 PREDICTED: collagen alpha-2(VI) chain-like isoform X1 [Paralichthys olivaceus];XP_019945644.1 PREDICTED: collagen alpha-2(VI) chain-like isoform X2 [Paralichthys olivaceus]	2	36	36	1	42.8	109.52	4604100000	4040800000	3961000000	4.20197e+09	2907000000	2742500000	2514700000	2721400000	1.54405	0.00310099		K06238(COL6A)	ko04151(PI3K-Akt signaling pathway);ko04512(ECM-receptor interaction);ko04510(Focal adhesion)	Nuclear	PF01391(Collagen triple helix repeat (20 copies));PF00092(von Willebrand factor type A domain)
BAF56479.1	BAF56479.1tributyltinbindingproteintype2[Paralichthysolivaceus];BAF56478.1tributyltinbindingproteintype2[Paralichthysolivaceus];XP_019933927.1PREDICTED:saxitoxinandtetrodotoxin-bindingprotein1-like[Paralichthysolivaceus]	BAF56479.1 tributyltin binding protein type 2 [Paralichthys olivaceus];BAF56478.1 tributyltin binding protein type 2 [Paralichthys olivaceus]	3	9	9	9	38	23.957	1679400000	1397900000	1600000000	1559100000	1044800000	1038400000	958490000	1.0139e+09	1.53773	0.00349101				Extracellular
XP_019933921.1	XP_019933921.1PREDICTED:40SribosomalproteinS13[Paralichthysolivaceus]	XP_019933921.1 PREDICTED: 40S ribosomal protein S13 [Paralichthys olivaceus]	1	8	8	8	48.3	17.18	2705300000	2736500000	3333900000	2.92523e+09	1873600000	1611200000	2246500000	1.91043e+09	1.53119	0.0210969	GO:0006412(BP:translation);GO:0005730(CC:nucleolus);GO:0022627(CC:cytosolic small ribosomal subunit);GO:0003735(MF:structural constituent of ribosome);GO:0016787(MF:hydrolase activity);GO:0070181(MF:small ribosomal subunit rRNA binding)	K02953(RP-S13e)	ko03010(Ribosome)	Mitochondrial	PF08069(Ribosomal S13/S15 N-terminal domain);PF00312(Ribosomal protein S15)
XP_019937293.1	XP_019937293.1PREDICTED:PDZandLIMdomainprotein5-like[Paralichthysolivaceus]	XP_019937293.1 PREDICTED: PDZ and LIM domain protein 5-like [Paralichthys olivaceus]	1	1	1	1	5.2	53.104		33783000	31503000	32643000	20576000	22429000		21502500	1.5181	0.016947	GO:0046872(MF:metal ion binding)			Nuclear	PF15936(Domain of unknown function (DUF4749));PF00595(PDZ domain (Also known as DHR or GLGF));PF00412(LIM domain)
XP_019949861.1	XP_019949861.1PREDICTED:glycylpeptideN-tetradecanoyltransferase1[Paralichthysolivaceus];XP_019948300.1PREDICTED:glycylpeptideN-tetradecanoyltransferase2[Paralichthysolivaceus]	XP_019949861.1 PREDICTED: glycylpeptide N-tetradecanoyltransferase 1 [Paralichthys olivaceus]	2	3	3	3	10.9	55.565	47208000	49546000	37822000	4.48587e+07	75796000	62194000	63941000	6.73103e+07	0.666445	0.0157781	GO:0006499(BP:N-terminal protein myristoylation);GO:0004379(MF:glycylpeptide N-tetradecanoyltransferase activity)			Cytoplasmic	PF01233(Myristoyl-CoA:protein N-myristoyltransferase, N-terminal domain);PF02799(Myristoyl-CoA:protein N-myristoyltransferase, C-terminal domain)
XP_019965024.1	XP_019965024.1PREDICTED:cyclicAMP-responsiveelement-bindingprotein1-like[Paralichthysolivaceus];XP_019960660.1PREDICTED:cyclicAMP-responsiveelement-bindingprotein1[Paralichthysolivaceus];XP_019962772.1PREDICTED:cAMP-responsiveelementmodulator-like[Paralichthysolivaceus];XP_019942192.1PREDICTED:cyclicAMP-dependenttranscriptionfactorATF-1-likeisoformX3[Paralichthysolivaceus];XP_019942191.1PREDICTED…	XP_019965024.1 PREDICTED: cyclic AMP-responsive element-binding protein 1-like [Paralichthys olivaceus];XP_019960660.1 PREDICTED: cyclic AMP-responsive element-binding protein 1 [Paralichthys olivaceus];XP_019962772.1 PREDICTED: cAMP-responsive element mod	7	3	3	3	9.4	33.951	148450000	133650000	165550000	1.49217e+08	249270000	224190000	199180000	2.24213e+08	0.665512	0.0119339	GO:0006355(BP:regulation of transcription, DNA-templated);GO:0005634(CC:nucleus);GO:0043565(MF:sequence-specific DNA binding);GO:0003700(MF:DNA-binding transcription factor activity)	K05870(CREB1)	ko04668(TNF signaling pathway);ko04151(PI3K-Akt signaling pathway);ko04024(cAMP signaling pathway);ko04152(AMPK signaling pathway);ko04022(cGMP-PKG signaling pathway)	Nuclear	PF00170(bZIP transcription factor);PF02173(pKID domain)
AKS43550.1	AKS43550.1DEADboxhelicase3-2[Paralichthysolivaceus];XP_019959457.1PREDICTED:ATP-dependentRNAhelicaseDDX3X-likeisoformX11[Paralichthysolivaceus];XP_019959456.1PREDICTED:ATP-dependentRNAhelicaseDDX3X-likeisoformX10[Paralichthysolivaceus];XP_019959455.1PREDICTED:ATP-dependentRNAhelicaseDDX3X-likeisoformX9[Paralichthysolivaceus];XP_019959458.1PREDICTED:ATP-dependentRNAhelicaseDDX3X-likeisoformX12[Par…	AKS43550.1 DEAD box helicase 3-2 [Paralichthys olivaceus];XP_019959457.1 PREDICTED: ATP-dependent RNA helicase DDX3X-like isoform X11 [Paralichthys olivaceus];XP_019959456.1 PREDICTED: ATP-dependent RNA helicase DDX3X-like isoform X10 [Paralichthys olivace	17	15	3	3	27.4	77.489	54426000	66587000	63430000	61481000	94755000	86148000	96706000	9.25363e+07	0.664398	0.00312086	GO:0003676(MF:nucleic acid binding);GO:0005524(MF:ATP binding);GO:0004386(MF:helicase activity)			Nuclear	PF00270(DEAD/DEAH box helicase);PF00271(Helicase conserved C-terminal domain)
XP_019938266.1	XP_019938266.1PREDICTED:GTP-bindingproteinSAR1b-like[Paralichthysolivaceus]	XP_019938266.1 PREDICTED: GTP-binding protein SAR1b-like [Paralichthys olivaceus]	1	3	1	0	13.6	22.023		22879000	19484000	21181500	31531000	32419000		31975000	0.662439	0.0254228	GO:0016192(BP:vesicle-mediated transport);GO:0006886(BP:intracellular protein transport);GO:0005794(CC:Golgi apparatus);GO:0005783(CC:endoplasmic reticulum);GO:0005525(MF:GTP binding)	K07953(SAR1)	ko04141(Protein processing in endoplasmic reticulum)	Cytoplasmic;Mitochondrial	PF00025(ADP-ribosylation factor family)
XP_019950076.1	XP_019950076.1PREDICTED:hemoglobinsubunitbeta-A[Paralichthysolivaceus]	XP_019950076.1 PREDICTED: hemoglobin subunit beta-A [Paralichthys olivaceus]	1	18	12	12	98	16.313	95815000000	102520000000	104820000000	1.01052e+11	155860000000	155820000000	146560000000	1.52747e+11	0.661564	0.000229241	GO:0015671(BP:oxygen transport);GO:0005833(CC:hemoglobin complex);GO:0005344(MF:oxygen carrier activity);GO:0005506(MF:iron ion binding);GO:0020037(MF:heme binding);GO:0019825(MF:oxygen binding)			Cytoplasmic;Mitochondrial	PF00042(Globin)
XP_019951939.1	XP_019951939.1PREDICTED:erlin-1[Paralichthysolivaceus]	XP_019951939.1 PREDICTED: erlin-1 [Paralichthys olivaceus]	1	8	8	8	28.4	37.196	285080000	263500000	221460000	256680000	435530000	387560000	346670000	389920000	0.658289	0.01374	GO:0030433(BP:ubiquitin-dependent ERAD pathway);GO:0005783(CC:endoplasmic reticulum);GO:0031625(MF:ubiquitin protein ligase binding)			Cytoplasmic	PF01145(SPFH domain / Band 7 family)
XP_019963552.1	XP_019963552.1PREDICTED:lamin,partial[Paralichthysolivaceus];XP_019964959.1PREDICTED:lamin-A-likeisoformX2[Paralichthysolivaceus];XP_019964957.1PREDICTED:lamin-A-likeisoformX1[Paralichthysolivaceus];XP_019964956.1PREDICTED:lamin-A-likeisoformX1[Paralichthysolivaceus]	XP_019963552.1 PREDICTED: lamin, partial [Paralichthys olivaceus]	4	36	34	34	52	65.906	1819900000	2246000000	2243300000	2.10307e+09	3215200000	2911100000	3549200000	3.22517e+09	0.65208	0.00846959	GO:0005882(CC:intermediate filament);GO:0003676(MF:nucleic acid binding);GO:0005198(MF:structural molecule activity)	K12641(LMNA)	ko04210(Apoptosis)	Nuclear	PF00932(Lamin Tail Domain);PF00038(Intermediate filament protein)
XP_019960195.1	XP_019960195.1PREDICTED:elongationfactor1-alpha[Paralichthysolivaceus];XP_019952889.1PREDICTED:elongationfactor1-alpha1[Paralichthysolivaceus];XP_019952879.1PREDICTED:elongationfactor1-alpha1[Paralichthysolivaceus];XP_019939818.1PREDICTED:elongationfactor1-alpha,somaticform-like[Paralichthysolivaceus];XP_019943052.1PREDICTED:elongationfactor1-alpha-like[Paralichthysolivaceus]	XP_019960195.1 PREDICTED: elongation factor 1-alpha [Paralichthys olivaceus];XP_019952889.1 PREDICTED: elongation factor 1-alpha 1 [Paralichthys olivaceus];XP_019952879.1 PREDICTED: elongation factor 1-alpha 1 [Paralichthys olivaceus];XP_019939818.1 PREDIC	5	13	8	5	47.2	50.381	477770000	542490000	535790000	5.18683e+08	890530000	676450000	820430000	7.95803e+08	0.651773	0.0139064	GO:0006414(BP:translational elongation);GO:0005737(CC:cytoplasm);GO:0003746(MF:translation elongation factor activity);GO:0005525(MF:GTP binding);GO:0003924(MF:GTPase activity)	K03231(EEF1A)	ko03013(RNA transport)	Cytoplasmic	PF03144(Elongation factor Tu domain 2);PF00009(Elongation factor Tu GTP binding domain);PF03143(Elongation factor Tu C-terminal domain)
XP_019945053.1	XP_019945053.1PREDICTED:glutathionesynthetase[Paralichthysolivaceus]	XP_019945053.1 PREDICTED: glutathione synthetase [Paralichthys olivaceus]	1	15	15	15	45	53.123	526980000	471560000	342590000	4.47043e+08	648800000	734990000	675370000	6.86387e+08	0.6513	0.0165261		K21456(GSS)	ko00270(Cysteine and methionine metabolism);ko00480(Glutathione metabolism);ko04216(Ferroptosis)	Cytoplasmic	PF03199(Eukaryotic glutathione synthase);PF03917(Eukaryotic glutathione synthase, ATP binding domain)
XP_019951606.1	XP_019951606.1PREDICTED:ubiquitin-conjugatingenzymeE2D4-likeisoformX2[Paralichthysolivaceus];XP_019951600.1PREDICTED:ubiquitin-conjugatingenzymeE2D4-likeisoformX1[Paralichthysolivaceus];XP_019949482.1PREDICTED:ubiquitin-conjugatingenzymeE2D4[Paralichthysolivaceus]	XP_019951606.1 PREDICTED: ubiquitin-conjugating enzyme E2 D4-like isoform X2 [Paralichthys olivaceus];XP_019951600.1 PREDICTED: ubiquitin-conjugating enzyme E2 D4-like isoform X1 [Paralichthys olivaceus];XP_019949482.1 PREDICTED: ubiquitin-conjugating enzy	3	1	1	1	7.6	16.434	54454000	63023000	53230000	5.69023e+07	82021000	76633000	103740000	8.74647e+07	0.650575	0.0258745	GO:0005524(MF:ATP binding)	K06689(UBE2D)	ko04120(Ubiquitin mediated proteolysis);ko04141(Protein processing in endoplasmic reticulum);ko04013(MAPK signaling pathway - fly)	Extracellular	PF00179(Ubiquitin-conjugating enzyme)
XP_019947287.1	XP_019947287.1PREDICTED:lamin-BreceptorisoformX5[Paralichthysolivaceus]	XP_019947287.1 PREDICTED: lamin-B receptor isoform X5 [Paralichthys olivaceus]	1	16	16	1	23.1	69.367	614920000	467790000	734030000	605580000	870870000	1000900000	927690000	9.33153e+08	0.648961	0.018744	GO:0016020(CC:membrane);GO:0044699(NA:NA)	K19532(LBR)	ko00100(Steroid biosynthesis)	PlasmaMembrane	PF01222(Ergosterol biosynthesis ERG4/ERG24 family);PF09465(Lamin-B receptor of TUDOR domain)
XP_019943805.1	XP_019943805.1PREDICTED:serine/threonine-proteinkinaseD2[Paralichthysolivaceus]	XP_019943805.1 PREDICTED: serine/threonine-protein kinase D2 [Paralichthys olivaceus]	1	1	1	1	1.8	104.11	10085000	13576000	13520000	1.23937e+07	15402000	19643000	22535000	1.91933e+07	0.645728	0.0455864		K06070(PKD)	ko04015(Rap1 signaling pathway)	Nuclear	PF00169(PH domain);PF00069(Protein kinase domain);PF00130(Phorbol esters/diacylglycerol binding domain (C1 domain))
XP_019960546.1	XP_019960546.1PREDICTED:translin[Paralichthysolivaceus]	XP_019960546.1 PREDICTED: translin [Paralichthys olivaceus]	1	7	7	7	32.4	25.918	143010000	188060000	151310000	1.60793e+08	279350000	241340000	236580000	2.52423e+08	0.636999	0.00908208				Cytoplasmic;Nuclear	PF01997(Translin family)
XP_019949041.1	XP_019949041.1PREDICTED:regulatorofchromosomecondensation[Paralichthysolivaceus];XP_019949040.1PREDICTED:regulatorofchromosomecondensation[Paralichthysolivaceus]	XP_019949041.1 PREDICTED: regulator of chromosome condensation [Paralichthys olivaceus];XP_019949040.1 PREDICTED: regulator of chromosome condensation [Paralichthys olivaceus]	2	5	5	5	13.4	44.623	106360000	103850000	112260000	107490000	209340000	157740000	142050000	169710000	0.633375	0.038465				Cytoplasmic	PF00415(Regulator of chromosome condensation (RCC1) repeat)
XP_019968165.1	XP_019968165.1PREDICTED:calpain-1catalyticsubunit-like[Paralichthysolivaceus]	XP_019968165.1 PREDICTED: calpain-1 catalytic subunit-like [Paralichthys olivaceus]	1	6	6	6	53.2	15.911	302800000	246370000	248150000	2.65773e+08	394080000	363420000	502520000	4.20007e+08	0.632784	0.0286484	GO:0006508(BP:proteolysis);GO:0005622(CC:intracellular);GO:0004198(MF:calcium-dependent cysteine-type endopeptidase activity);GO:0005509(MF:calcium ion binding)			Extracellular;Cytoplasmic;Nuclear	PF00648(Calpain family cysteine protease)
XP_019948650.1	XP_019948650.1PREDICTED:glyceraldehyde-3-phosphatedehydrogenase[Paralichthysolivaceus];BAA88638.1glyceraldehyde-3-phosphatedehydrogenase[Paralichthysolivaceus];XP_019969491.1PREDICTED:glyceraldehyde-3-phosphatedehydrogenase[Paralichthysolivaceus];ABY19518.1glyceraldehyde-3-phosphatedehydrogenase,partial[Paralichthysolivaceus]	XP_019948650.1 PREDICTED: glyceraldehyde-3-phosphate dehydrogenase [Paralichthys olivaceus];BAA88638.1 glyceraldehyde-3-phosphate dehydrogenase [Paralichthys olivaceus];XP_019969491.1 PREDICTED: glyceraldehyde-3-phosphate dehydrogenase [Paralichthys olivac	4	5	3	3	20.4	36.041	102250000	127720000	113600000	1.14523e+08	197330000	147680000	198260000	181090000	0.632411	0.0218557	GO:0055114(BP:oxidation-reduction process);GO:0006006(BP:glucose metabolic process);GO:0006096(BP:glycolytic process);GO:0051287(MF:NAD binding);GO:0004365(MF:glyceraldehyde-3-phosphate dehydrogenase (NAD+) (phosphorylating) activity);GO:0050661(MF:NADP binding)	K00134(GAPDH)	ko00010(Glycolysis / Gluconeogenesis);ko04066(HIF-1 signaling pathway);ko00710(Carbon fixation in photosynthetic organisms)	Cytoplasmic	PF02800(Glyceraldehyde 3-phosphate dehydrogenase, C-terminal domain);PF00044(Glyceraldehyde 3-phosphate dehydrogenase, NAD binding domain)
XP_019964332.1	XP_019964332.1PREDICTED:proteinFAM91A1[Paralichthysolivaceus]	XP_019964332.1 PREDICTED: protein FAM91A1 [Paralichthys olivaceus]	1	2	2	2	4.4	88.522	1257600000		1399400000	1328500000	1906400000	2210200000	2200900000	2.10583e+09	0.630867	0.0113393				Nuclear	PF14648(FAM91 C-terminus);PF14647(FAM91 N-terminus)
XP_019953247.1	XP_019953247.1PREDICTED:sortingnexin-3[Paralichthysolivaceus]	XP_019953247.1 PREDICTED: sorting nexin-3 [Paralichthys olivaceus]	1	4	4	4	25.9	18.803	68541000	52256000	50273000	5.70233e+07	81891000	88486000	100860000	9.04123e+07	0.630703	0.0141396	GO:0035091(MF:phosphatidylinositol binding)	K17918(SNX3_12)	ko04144(Endocytosis)	Cytoplasmic;Mitochondrial;Nuclear	PF00787(PX domain)
XP_019940417.1	XP_019940417.1PREDICTED:alcoholdehydrogenase1-like[Paralichthysolivaceus]	XP_019940417.1 PREDICTED: alcohol dehydrogenase 1-like [Paralichthys olivaceus]	1	10	10	10	38.2	39.993	190020000	245280000	170950000	2.02083e+08	350090000	334580000	278000000	320890000	0.629759	0.0190792	GO:0055114(BP:oxidation-reduction process);GO:0008270(MF:zinc ion binding);GO:0016491(MF:oxidoreductase activity)	K00121(frmA)	ko00830(Retinol metabolism);ko00071(Fatty acid degradation);ko00625(Chloroalkane and chloroalkene degradation);ko00680(Methane metabolism);ko00982(Drug metabolism - cytochrome P450);ko00010(Glycolysis / Gluconeogenesis);ko00626(Naphthalene degradation);ko00350(Tyrosine metabolism);ko00980(Metabolism of xenobiotics by cytochrome P450)	Cytoplasmic	PF00107(Zinc-binding dehydrogenase);PF08240(Alcohol dehydrogenase GroES-like domain)
XP_019954800.1	XP_019954800.1PREDICTED:phosphatidylethanolamine-bindingprotein1[Paralichthysolivaceus]	XP_019954800.1 PREDICTED: phosphatidylethanolamine-binding protein 1 [Paralichthys olivaceus]	1	8	8	8	70.1	20.775	513160000	426780000	375590000	438510000	745240000	725660000	622910000	6.97937e+08	0.628295	0.00932968				Extracellular;Cytoplasmic	PF01161(Phosphatidylethanolamine-binding protein)
XP_019944285.1	XP_019944285.1PREDICTED:pre-mRNA-splicingfactorSPF27[Paralichthysolivaceus]	XP_019944285.1 PREDICTED: pre-mRNA-splicing factor SPF27 [Paralichthys olivaceus]	1	4	4	4	30.7	26.065	15621000	19940000	20326000	18629000		30153000	29210000	29681500	0.62763	0.0113266		K12861(BCAS2)	ko03040(Spliceosome)	Extracellular;Cytoplasmic;Nuclear	PF05700(Breast carcinoma amplified sequence 2 (BCAS2))
XP_019944507.1	XP_019944507.1PREDICTED:synaptophysin-likeprotein1[Paralichthysolivaceus]	XP_019944507.1 PREDICTED: synaptophysin-like protein 1 [Paralichthys olivaceus]	1	3	3	3	17.4	26.99	150080000	82429000	112350000	114953000	177070000	210470000	163730000	1.83757e+08	0.625572	0.0456503	GO:0006810(BP:transport);GO:0016021(CC:integral component of membrane);GO:0008021(CC:synaptic vesicle);GO:0005215(MF:transporter activity)			PlasmaMembrane	PF01284(Membrane-associating domain)
XP_019956594.1	XP_019956594.1PREDICTED:RNA-bindingproteinEWSisoformX3[Paralichthysolivaceus];XP_019956592.1PREDICTED:RNA-bindingproteinEWSisoformX2[Paralichthysolivaceus];XP_019956591.1PREDICTED:RNA-bindingproteinEWSisoformX1[Paralichthysolivaceus]	XP_019956594.1 PREDICTED: RNA-binding protein EWS isoform X3 [Paralichthys olivaceus];XP_019956592.1 PREDICTED: RNA-binding protein EWS isoform X2 [Paralichthys olivaceus];XP_019956591.1 PREDICTED: RNA-binding protein EWS isoform X1 [Paralichthys olivaceus	3	3	3	3	8.3	61.879	124350000	129740000	128810000	1.27633e+08	220800000	199270000	192170000	204080000	0.625408	0.000952668				Nuclear	PF00076(RNA recognition motif. (a.k.a. RRM, RBD, or RNP domain));PF00641(Zn-finger in Ran binding protein and others)
XP_019961441.1	XP_019961441.1PREDICTED:TBC1domainfamilymember9B[Paralichthysolivaceus]	XP_019961441.1 PREDICTED: TBC1 domain family member 9B [Paralichthys olivaceus]	1	2	2	2	2.1	131.11	13161000	15981000	15976000	1.50393e+07		23558000	24914000	24236000	0.620537	0.005983				PlasmaMembrane	PF02893(GRAM domain);PF00566(Rab-GTPase-TBC domain)
XP_019953389.1	XP_019953389.1PREDICTED:heme-bindingprotein2-like[Paralichthysolivaceus];XP_019953388.1PREDICTED:heme-bindingprotein2-like[Paralichthysolivaceus];XP_019953387.1PREDICTED:heme-bindingprotein2-like[Paralichthysolivaceus]	XP_019953389.1 PREDICTED: heme-binding protein 2-like [Paralichthys olivaceus];XP_019953388.1 PREDICTED: heme-binding protein 2-like [Paralichthys olivaceus];XP_019953387.1 PREDICTED: heme-binding protein 2-like [Paralichthys olivaceus]	3	5	5	5	33.7	22.149	55589000	56611000	61399000	5.78663e+07	98366000	80868000	100760000	9.33313e+07	0.62001	0.00554701				Cytoplasmic;Nuclear	PF04832(SOUL heme-binding protein)
XP_019950080.1	XP_019950080.1PREDICTED:hemoglobinsubunitalpha-like[Paralichthysolivaceus]	XP_019950080.1 PREDICTED: hemoglobin subunit alpha-like [Paralichthys olivaceus]	1	15	15	15	76.4	15.894	154970000000	142540000000	139070000000	1.45527e+11	240760000000	245300000000	227660000000	2.37907e+11	0.611696	0.000208097	GO:0006810(BP:transport);GO:0046872(MF:metal ion binding)			Mitochondrial	PF00042(Globin)
XP_019964658.1	XP_019964658.1PREDICTED:protein-L-isoaspartate(D-aspartate)O-methyltransferaseisoformX2[Paralichthysolivaceus];XP_019964657.1PREDICTED:protein-L-isoaspartate(D-aspartate)O-methyltransferaseisoformX1[Paralichthysolivaceus]	XP_019964658.1 PREDICTED: protein-L-isoaspartate(D-aspartate) O-methyltransferase isoform X2 [Paralichthys olivaceus];XP_019964657.1 PREDICTED: protein-L-isoaspartate(D-aspartate) O-methyltransferase isoform X1 [Paralichthys olivaceus]	2	3	3	3	17.4	26.791	44046000	36221000	37327000	39198000		57147000	71224000	64185500	0.610699	0.0265692				Cytoplasmic;Mitochondrial	PF01135(Protein-L-isoaspartate(D-aspartate) O-methyltransferase (PCMT))
XP_019958255.1	XP_019958255.1PREDICTED:protamine-likeprotein[Paralichthysolivaceus]	XP_019958255.1 PREDICTED: protamine-like protein [Paralichthys olivaceus]	1	9	8	8	36.2	19.993	8308900000	11427000000	10958000000	10231300000	19533000000	14045000000	16820000000	1.67993e+10	0.60903	0.0241219				Nuclear	PF00538(linker histone H1 and H5 family)
XP_019941271.1	XP_019941271.1PREDICTED:uncharacterizedproteinLOC109628567[Paralichthysolivaceus]	XP_019941271.1 PREDICTED: uncharacterized protein LOC109628567 [Paralichthys olivaceus]	1	22	22	22	13.4	276.95	76465000	81937000	74509000	77637000	129260000	150180000	104410000	127950000	0.606776	0.0199352	GO:0016310(BP:phosphorylation);GO:0016301(MF:kinase activity);GO:0003676(MF:nucleic acid binding)			Nuclear	PF14291(Domain of unknown function (DUF4371));PF05485(THAP domain)
XP_019942305.1	XP_019942305.1PREDICTED:retinoldehydrogenase12-like[Paralichthysolivaceus]	XP_019942305.1 PREDICTED: retinol dehydrogenase 12-like [Paralichthys olivaceus]	1	5	5	5	24.3	35.762	31482000	40288000	51235000	4.10017e+07	66694000	61061000	75266000	6.76737e+07	0.605873	0.019378				PlasmaMembrane	PF00106(short chain dehydrogenase)
XP_019939808.1	XP_019939808.1PREDICTED:peroxiredoxin-2[Paralichthysolivaceus]	XP_019939808.1 PREDICTED: peroxiredoxin-2 [Paralichthys olivaceus]	1	16	16	14	77.7	21.871	8158800000	11659000000	14678000000	11498600000	18355000000	19700000000	19096000000	1.90503e+10	0.60359	0.0171565	GO:0098869(BP:cellular oxidant detoxification);GO:0055114(BP:oxidation-reduction process);GO:0051920(MF:peroxiredoxin activity)	K03386(PRDX2_4)	ko04214(Apoptosis - fly)	Cytoplasmic	PF00578(AhpC/TSA family);PF10417(C-terminal domain of 1-Cys peroxiredoxin)
BAC53789.1	BAC53789.1carboxypeptidaseB,partial[Paralichthysolivaceus];XP_019943007.1PREDICTED:carboxypeptidaseB[Paralichthysolivaceus]	BAC53789.1 carboxypeptidase B, partial [Paralichthys olivaceus];XP_019943007.1 PREDICTED: carboxypeptidase B [Paralichthys olivaceus]	2	4	4	4	11.8	45.904	40919000	54724000	68465000	5.47027e+07	87222000	85499000	99262000	90661000	0.603376	0.016517	GO:0006508(BP:proteolysis);GO:0004181(MF:metallocarboxypeptidase activity);GO:0008270(MF:zinc ion binding)			PlasmaMembrane;Nuclear	PF02244(Carboxypeptidase activation peptide);PF00246(Zinc carboxypeptidase)
XP_019960914.1	XP_019960914.1PREDICTED:asparagine--tRNAligase,cytoplasmicisoformX1[Paralichthysolivaceus];XP_019960913.1PREDICTED:asparagine--tRNAligase,cytoplasmicisoformX1[Paralichthysolivaceus];XP_019960915.1PREDICTED:asparagine--tRNAligase,cytoplasmicisoformX2[Paralichthysolivaceus]	XP_019960914.1 PREDICTED: asparagine--tRNA ligase, cytoplasmic isoform X1 [Paralichthys olivaceus];XP_019960913.1 PREDICTED: asparagine--tRNA ligase, cytoplasmic isoform X1 [Paralichthys olivaceus];XP_019960915.1 PREDICTED: asparagine--tRNA ligase, cytopla	3	24	24	24	47	64.154	2473800000	2360600000	2361400000	2398600000	4268000000	3651400000	4152000000	4023800000	0.596103	0.00108647	GO:0006421(BP:asparaginyl-tRNA aminoacylation);GO:0005737(CC:cytoplasm);GO:0004816(MF:asparagine-tRNA ligase activity);GO:0003676(MF:nucleic acid binding);GO:0005524(MF:ATP binding)	K01893(NARS)	ko00970(Aminoacyl-tRNA biosynthesis)	Cytoplasmic;Nuclear	PF00152(tRNA synthetases class II (D, K and N));PF01336(OB-fold nucleic acid binding domain)
XP_019961751.1	XP_019961751.1PREDICTED:ATP-bindingcassettesub-familyEmember1-like[Paralichthysolivaceus]	XP_019961751.1 PREDICTED: ATP-binding cassette sub-family E member 1-like [Paralichthys olivaceus]	1	8	8	8	42.5	36.916	129250000	146180000	95609000	1.2368e+08	209470000	180330000	235460000	208420000	0.593416	0.0176832	GO:0016887(MF:ATPase activity);GO:0005524(MF:ATP binding)			Nuclear	PF00005(ABC transporter)
XP_019955159.1	XP_019955159.1PREDICTED:uroporphyrinogendecarboxylase[Paralichthysolivaceus]	XP_019955159.1 PREDICTED: uroporphyrinogen decarboxylase [Paralichthys olivaceus]	1	17	17	17	63.3	41.401	944300000	949610000	1020900000	9.71603e+08	1545300000	1623500000	1795200000	1.65467e+09	0.58719	0.000929238	GO:0006782(BP:protoporphyrinogen IX biosynthetic process);GO:0004853(MF:uroporphyrinogen decarboxylase activity)	K01599(hemE)	ko00860(Porphyrin and chlorophyll metabolism)	Cytoplasmic	PF01208(Uroporphyrinogen decarboxylase (URO-D))
XP_019957592.1	XP_019957592.1PREDICTED:hepatoma-derivedgrowthfactor[Paralichthysolivaceus];XP_019935274.1PREDICTED:hepatoma-derivedgrowthfactor-relatedprotein3isoformX2[Paralichthysolivaceus];XP_019935273.1PREDICTED:hepatoma-derivedgrowthfactor-relatedprotein3isoformX1[Paralichthysolivaceus];XP_019956904.1PREDICTED:PC4andSFRS1-interactingproteinisoformX2[Paralichthysolivaceus];XP_019956903.1PREDICTED:PC4andSFRS…	XP_019957592.1 PREDICTED: hepatoma-derived growth factor [Paralichthys olivaceus]	8	8	8	8	35.9	23.436	577890000	357260000	507510000	4.80887e+08	751110000	788200000	921770000	820360000	0.58619	0.0150851				Nuclear	PF00855(PWWP domain)
XP_019968401.1	XP_019968401.1PREDICTED:dihydropyrimidinase-relatedprotein5-like[Paralichthysolivaceus]	XP_019968401.1 PREDICTED: dihydropyrimidinase-related protein 5-like [Paralichthys olivaceus]	1	4	3	3	20.5	34.591	77879000	103160000	65622000	8.22203e+07	150440000	157570000	116140000	1.41383e+08	0.581542	0.0248885	GO:0005737(CC:cytoplasm);GO:0016810(MF:hydrolase activity, acting on carbon-nitrogen (but not peptide) bonds)			Mitochondrial	PF01979(Amidohydrolase family)
XP_019953411.1	XP_019953411.1PREDICTED:paralemmin-1-like[Paralichthysolivaceus]	XP_019953411.1 PREDICTED: paralemmin-1-like [Paralichthys olivaceus]	1	4	4	4	23	25.465	107180000	105310000	82083000	98191000	170430000	156280000	192620000	173110000	0.567217	0.00489266	GO:0008360(BP:regulation of cell shape);GO:0016020(CC:membrane)			Nuclear	PF03285(Paralemmin)
XP_019939635.1	XP_019939635.1PREDICTED:farupstreamelement-bindingprotein2-like[Paralichthysolivaceus]	XP_019939635.1 PREDICTED: far upstream element-binding protein 2-like [Paralichthys olivaceus]	1	5	5	5	9.5	67.689	63946000	74377000	78283000	72202000	135920000	133060000	113820000	127600000	0.565846	0.00244978	GO:0016020(CC:membrane);GO:0003723(MF:RNA binding)			Nuclear	PF09005(Domain of unknown function (DUF1897));PF00013(KH domain)
XP_019937252.1	XP_019937252.1PREDICTED:beta-adrenergicreceptorkinase2[Paralichthysolivaceus]	XP_019937252.1 PREDICTED: beta-adrenergic receptor kinase 2 [Paralichthys olivaceus]	1	2	2	2	3.2	69.464	14067000	12944000		13505500	24425000	21919000	25810000	2.40513e+07	0.561528	0.00623822	GO:0007224(BP:smoothened signaling pathway);GO:0006468(BP:protein phosphorylation);GO:0008016(BP:regulation of heart contraction);GO:0043009(BP:chordate embryonic development);GO:0055001(BP:muscle cell development);GO:0003315(BP:heart rudiment formation);GO:0004703(MF:G protein-coupled receptor kinase activity);GO:0005524(MF:ATP binding)	K00910(ADRBK)	ko04340(Hedgehog signaling pathway);ko04144(Endocytosis)	Cytoplasmic	PF00615(Regulator of G protein signaling domain);PF00169(PH domain);PF00069(Protein kinase domain)
XP_019952915.1	XP_019952915.1PREDICTED:argininosuccinatelyaseisoformX2[Paralichthysolivaceus];XP_019952913.1PREDICTED:argininosuccinatelyaseisoformX1[Paralichthysolivaceus];XP_019952912.1PREDICTED:argininosuccinatelyaseisoformX1[Paralichthysolivaceus]	XP_019952915.1 PREDICTED: argininosuccinate lyase isoform X2 [Paralichthys olivaceus];XP_019952913.1 PREDICTED: argininosuccinate lyase isoform X1 [Paralichthys olivaceus];XP_019952912.1 PREDICTED: argininosuccinate lyase isoform X1 [Paralichthys olivaceus	3	9	9	9	25.4	51.841	105010000	67309000		86159500	158370000	153830000	149350000	153850000	0.560023	0.0183743		K01755(argH)	ko00220(Arginine biosynthesis);ko00250(Alanine, aspartate and glutamate metabolism)	Cytoplasmic	PF00206(Lyase);PF14698(Argininosuccinate lyase C-terminal)
XP_019943696.1	XP_019943696.1PREDICTED:flavinreductase(NADPH)[Paralichthysolivaceus]	XP_019943696.1 PREDICTED: flavin reductase (NADPH) [Paralichthys olivaceus]	1	15	15	15	65.9	23.889	7042200000	6507600000	8081600000	7.21047e+09	12321000000	10650000000	15813000000	12928000000	0.55774	0.0228252		K05901(BLVRB)	ko00740(Riboflavin metabolism);ko00860(Porphyrin and chlorophyll metabolism)	Mitochondrial	PF13460(NAD(P)H-binding)
XP_019965899.1	XP_019965899.1PREDICTED:transcriptionalactivatorproteinPur-beta[Paralichthysolivaceus]	XP_019965899.1 PREDICTED: transcriptional activator protein Pur-beta [Paralichthys olivaceus]	1	7	7	3	42.9	33.888	170530000	125400000	97098000	1.31009e+08	270470000	250740000	188420000	2.36543e+08	0.553849	0.0320258	GO:0030154(BP:cell differentiation);GO:0008283(BP:cell proliferation);GO:0045892(BP:negative regulation of transcription, DNA-templated);GO:0003677(MF:DNA binding);GO:0003700(MF:DNA-binding transcription factor activity)			Nuclear	PF04845(PurA ssDNA and RNA-binding protein)
XP_019938519.1	XP_019938519.1PREDICTED:hemoglobinsubunitalpha-D-like[Paralichthysolivaceus]	XP_019938519.1 PREDICTED: hemoglobin subunit alpha-D-like [Paralichthys olivaceus]	1	7	7	7	59.6	15.691	244840000	320580000	404770000	3.23397e+08	561580000	622900000	575530000	586670000	0.551241	0.00613272	GO:0015671(BP:oxygen transport);GO:0005833(CC:hemoglobin complex);GO:0005344(MF:oxygen carrier activity);GO:0005506(MF:iron ion binding);GO:0020037(MF:heme binding);GO:0019825(MF:oxygen binding)			Cytoplasmic;Mitochondrial	PF00042(Globin)
XP_019952036.1	XP_019952036.1PREDICTED:tubulinbetachain-like[Paralichthysolivaceus];CON__ENSEMBL:ENSBTAP00000025008	XP_019952036.1 PREDICTED: tubulin beta chain-like [Paralichthys olivaceus]	2	16	11	10	54.7	39.529	5331400000	4399000000	4317900000	4.68277e+09	7373300000	8704200000	9512000000	8.52983e+09	0.548987	0.00543161	GO:0007017(BP:microtubule-based process);GO:0005737(CC:cytoplasm);GO:0005874(CC:microtubule);GO:0005200(MF:structural constituent of cytoskeleton);GO:0005525(MF:GTP binding);GO:0003924(MF:GTPase activity)	K07375(TUBB)	ko04145(Phagosome);ko04540(Gap junction)	Cytoplasmic	PF03953(Tubulin C-terminal domain);PF00091(Tubulin/FtsZ family, GTPase domain)
XP_019942817.1	XP_019942817.1PREDICTED:crystallinJ1B-like[Paralichthysolivaceus]	XP_019942817.1 PREDICTED: crystallin J1B-like [Paralichthys olivaceus]	1	12	12	12	53.4	39.161	598890000	660730000	848940000	7.02853e+08	1205800000	1395500000	1250300000	1.28387e+09	0.54745	0.0035527				Cytoplasmic;Mitochondrial	PF03747(ADP-ribosylglycohydrolase)
XP_019952719.1	XP_019952719.1PREDICTED:highmobilitygroup-Tprotein-like[Paralichthysolivaceus];XP_019952718.1PREDICTED:highmobilitygroup-Tprotein-like[Paralichthysolivaceus];AGT28457.1highmobilitygroup-B1protein[Paralichthysolivaceus]	XP_019952719.1 PREDICTED: high mobility group-T protein-like [Paralichthys olivaceus];XP_019952718.1 PREDICTED: high mobility group-T protein-like [Paralichthys olivaceus];AGT28457.1 high mobility group-B1 protein [Paralichthys olivaceus]	3	15	15	13	46.8	23.247	5541200000	6582600000	6759100000	6294300000	9768500000	11160000000	13567000000	11498500000	0.547402	0.011356	GO:0006954(BP:inflammatory response);GO:0009409(BP:response to cold);GO:0031103(BP:axon regeneration);GO:0030900(BP:forebrain development);GO:0005886(CC:plasma membrane);GO:0005634(CC:nucleus);GO:0003677(MF:DNA binding);GO:0005125(MF:cytokine activity)	K10802(HMGB1)	ko03410(Base excision repair);ko04217(Necroptosis);ko04140(Autophagy - animal)	Nuclear	PF00505(HMG (high mobility group) box);PF09011(HMG-box domain)
XP_019962241.1	XP_019962241.1PREDICTED:membrane-associatedprogesteronereceptorcomponent2[Paralichthysolivaceus]	XP_019962241.1 PREDICTED: membrane-associated progesterone receptor component 2 [Paralichthys olivaceus]	1	7	7	6	37.4	21.938	162650000	210830000	151820000	175100000	324650000	306940000	331340000	3.20977e+08	0.545523	0.00172145	GO:0012505(CC:endomembrane system);GO:0016020(CC:membrane);GO:0020037(MF:heme binding)			Cytoplasmic	PF00173(Cytochrome b5-like Heme/Steroid binding domain)
XP_019966899.1	XP_019966899.1PREDICTED:spectrinbetachain,non-erythrocytic1-like,partial[Paralichthysolivaceus]	XP_019966899.1 PREDICTED: spectrin beta chain, non-erythrocytic 1-like, partial [Paralichthys olivaceus]	1	59	59	55	55.9	144.72	3472300000	3475600000	3812400000	3.58677e+09	6033000000	6436200000	7388500000	6.61923e+09	0.54187	0.00190635	GO:0008091(CC:spectrin);GO:0003779(MF:actin binding);GO:0005543(MF:phospholipid binding);GO:0005200(MF:structural constituent of cytoskeleton)			Cytoplasmic;Nuclear	PF00435(Spectrin repeat);PF00307(Calponin homology (CH) domain)
XP_019958508.1	XP_019958508.1PREDICTED:carbonicanhydrase-like[Paralichthysolivaceus]	XP_019958508.1 PREDICTED: carbonic anhydrase-like [Paralichthys olivaceus]	1	11	11	11	79.2	22.31	15508000000	12238000000	17721000000	1.51557e+10	28459000000	24697000000	31115000000	2.80903e+10	0.539533	0.00617306	GO:0006730(BP:one-carbon metabolic process);GO:0008270(MF:zinc ion binding);GO:0004089(MF:carbonate dehydratase activity)			Extracellular	PF00194(Eukaryotic-type carbonic anhydrase)
XP_019954251.1	XP_019954251.1PREDICTED:switch-associatedprotein70-like[Paralichthysolivaceus]	XP_019954251.1 PREDICTED: switch-associated protein 70-like [Paralichthys olivaceus]	1	8	8	7	17.6	55.31	74466000	62573000	54857000	6.39653e+07	115470000	107520000	132720000	118570000	0.539473	0.004324				Cytoplasmic
XP_019963149.1	XP_019963149.1PREDICTED:transcriptionfactorBTF3homolog4[Paralichthysolivaceus];XP_019963142.1PREDICTED:transcriptionfactorBTF3homolog4[Paralichthysolivaceus]	XP_019963149.1 PREDICTED: transcription factor BTF3 homolog 4 [Paralichthys olivaceus];XP_019963142.1 PREDICTED: transcription factor BTF3 homolog 4 [Paralichthys olivaceus]	2	5	5	5	36.7	17.326	322880000	256650000	243630000	2.74387e+08	394400000	533950000	616210000	5.14853e+08	0.532941	0.0255067		K01527(EGD1)	ko04214(Apoptosis - fly)	Nuclear	PF01849(NAC domain)
XP_019953617.1	XP_019953617.1PREDICTED:spectrinbetachain,non-erythrocytic1-like[Paralichthysolivaceus]	XP_019953617.1 PREDICTED: spectrin beta chain, non-erythrocytic 1-like [Paralichthys olivaceus]	1	50	50	50	58.2	122.16	2172900000	2334500000	2680700000	2.39603e+09	4344800000	4007700000	5215700000	4.52273e+09	0.529776	0.0054859				Cytoplasmic	PF15410(Pleckstrin homology domain);PF00435(Spectrin repeat)
XP_019954594.1	XP_019954594.1PREDICTED:prostatestemcellantigen-like[Paralichthysolivaceus]	XP_019954594.1 PREDICTED: prostate stem cell antigen-like [Paralichthys olivaceus]	1	2	2	2	22	10.809	217770000	254180000	371860000	281270000	551990000	574550000	475330000	5.33957e+08	0.526766	0.0102988				Extracellular
XP_019934794.1	XP_019934794.1PREDICTED:selenoproteinH[Paralichthysolivaceus]	XP_019934794.1 PREDICTED: selenoprotein H [Paralichthys olivaceus]	1	4	4	4	42.9	14.938	46503000	68186000	43529000	5.27393e+07	117350000	93662000	91173000	1.00728e+08	0.52358	0.0135933				Nuclear	PF10262(Rdx family)
XP_019960283.1	XP_019960283.1PREDICTED:ORM1-likeprotein2isoformX2[Paralichthysolivaceus];XP_019960282.1PREDICTED:ORM1-likeprotein2isoformX2[Paralichthysolivaceus];XP_019960281.1PREDICTED:ORM1-likeprotein2isoformX1[Paralichthysolivaceus];XP_019960887.1PREDICTED:ORM1-likeprotein3[Paralichthysolivaceus];XP_019960886.1PREDICTED:ORM1-likeprotein3[Paralichthysolivaceus];XP_019955278.1PREDICTED:ORM1-likeprotein1[Paral…	XP_019960283.1 PREDICTED: ORM1-like protein 2 isoform X2 [Paralichthys olivaceus];XP_019960282.1 PREDICTED: ORM1-like protein 2 isoform X2 [Paralichthys olivaceus];XP_019960281.1 PREDICTED: ORM1-like protein 2 isoform X1 [Paralichthys olivaceus];XP_0199608	6	2	2	2	12.4	17.537	26278000	17865000	15423000	1.98553e+07	41500000	35672000	37376000	3.81827e+07	0.520009	0.00785563	GO:0006672(BP:ceramide metabolic process);GO:0090155(BP:negative regulation of sphingolipid biosynthetic process);GO:0016021(CC:integral component of membrane);GO:0005789(CC:endoplasmic reticulum membrane)			PlasmaMembrane	PF04061(ORMDL family)
XP_019945866.1	XP_019945866.1PREDICTED:syntaxin-12-like[Paralichthysolivaceus];XP_019945864.1PREDICTED:syntaxin-12-like[Paralichthysolivaceus];XP_019945863.1PREDICTED:syntaxin-12-like[Paralichthysolivaceus]	XP_019945866.1 PREDICTED: syntaxin-12-like [Paralichthys olivaceus];XP_019945864.1 PREDICTED: syntaxin-12-like [Paralichthys olivaceus];XP_019945863.1 PREDICTED: syntaxin-12-like [Paralichthys olivaceus]	3	4	4	4	20.5	30.763	30332000	24985000	34381000	2.98993e+07	65654000		49368000	57511000	0.519889	0.0291869	GO:0016192(BP:vesicle-mediated transport);GO:0006886(BP:intracellular protein transport);GO:0061025(BP:membrane fusion);GO:0016021(CC:integral component of membrane);GO:0005622(CC:intracellular);GO:0005484(MF:SNAP receptor activity)	K13813(STX12)	ko04145(Phagosome)	Nuclear	PF14523(Syntaxin-like protein);PF05739(SNARE domain)
XP_019949689.1	XP_019949689.1PREDICTED:band3anionexchangeprotein-like[Paralichthysolivaceus];XP_019949688.1PREDICTED:band3anionexchangeprotein-like[Paralichthysolivaceus];XP_019961533.1PREDICTED:band3anionexchangeprotein-like[Paralichthysolivaceus]	XP_019949689.1 PREDICTED: band 3 anion exchange protein-like [Paralichthys olivaceus];XP_019949688.1 PREDICTED: band 3 anion exchange protein-like [Paralichthys olivaceus]	3	35	35	35	37.9	103.49	16296000000	15294000000	17493000000	16361000000	33382000000	30070000000	31766000000	3.17393e+10	0.51548	0.000179714	GO:1902476(BP:chloride transmembrane transport);GO:0030097(BP:hemopoiesis);GO:0051453(BP:regulation of intracellular pH);GO:0005887(CC:integral component of plasma membrane);GO:0005452(MF:inorganic anion exchanger activity)			PlasmaMembrane	PF00955(HCO3- transporter family);PF07565(Band 3 cytoplasmic domain)
XP_019952529.1	XP_019952529.1PREDICTED:superoxidedismutase[Cu-Zn][Paralichthysolivaceus];ABS12626.1superoxidedismutase,partial[Paralichthysolivaceus]	XP_019952529.1 PREDICTED: superoxide dismutase [Cu-Zn] [Paralichthys olivaceus];ABS12626.1 superoxide dismutase, partial [Paralichthys olivaceus]	2	10	10	10	63.6	15.766	1397400000	1365200000	2194600000	1652400000	3427400000	3278500000	3174100000	3.29333e+09	0.501741	0.00428913	GO:0019430(BP:removal of superoxide radicals);GO:0055114(BP:oxidation-reduction process);GO:0005737(CC:cytoplasm);GO:0005634(CC:nucleus);GO:0046872(MF:metal ion binding);GO:0004784(MF:superoxide dismutase activity)	K04565(SOD1)	ko04146(Peroxisome)	Cytoplasmic	PF00080(Copper/zinc superoxide dismutase (SODC))
XP_019948722.1	XP_019948722.1PREDICTED:protein4.1-likeisoformX11[Paralichthysolivaceus];XP_019948721.1PREDICTED:protein4.1-likeisoformX10[Paralichthysolivaceus];XP_019948719.1PREDICTED:protein4.1-likeisoformX8[Paralichthysolivaceus];XP_019948716.1PREDICTED:protein4.1-likeisoformX5[Paralichthysolivaceus];XP_019948714.1PREDICTED:protein4.1-likeisoformX3[Paralichthysolivaceus];XP_019948712.1PREDICTED:protein4.1-li…	XP_019948722.1 PREDICTED: protein 4.1-like isoform X11 [Paralichthys olivaceus];XP_019948721.1 PREDICTED: protein 4.1-like isoform X10 [Paralichthys olivaceus];XP_019948719.1 PREDICTED: protein 4.1-like isoform X8 [Paralichthys olivaceus];XP_019948716.1 PR	11	17	17	17	19.8	121.6	415440000	422780000	427020000	4.21747e+08	830200000	917760000	817700000	855220000	0.493144	0.000164812				Nuclear	PF09380(FERM C-terminal PH-like domain);PF08736(FERM adjacent (FA));PF00373(FERM central domain);PF04382(SAB domain);PF09379(FERM N-terminal domain)
XP_019956477.1	XP_019956477.1PREDICTED:ankyrin-1isoformX3[Paralichthysolivaceus];XP_019933762.1PREDICTED:ankyrin-1-like,partial[Paralichthysolivaceus];XP_019966268.1PREDICTED:ankyrin-3-like,partial[Paralichthysolivaceus]	XP_019956477.1 PREDICTED: ankyrin-1 isoform X3 [Paralichthys olivaceus]	3	33	33	25	26	220.37	1087500000	1151600000	1380100000	1206400000	2663800000	2409900000	2381100000	2.48493e+09	0.485486	0.000536086				Nuclear	PF00023(Ankyrin repeat);PF00791(ZU5 domain);PF00531(Death domain);PF12796(Ankyrin repeats (3 copies))
BAD13373.1	BAD13373.1majorhistocompatibilitycomplex(MHC)classIIbchain[Paralichthysolivaceus]	BAD13373.1 major histocompatibility complex (MHC) class IIb chain [Paralichthys olivaceus]	1	9	2	0	49.6	26.264		136280000	175970000	156125000	329130000	365160000	271760000	3.22017e+08	0.484835	0.0223789	GO:0006955(BP:immune response);GO:0002504(BP:antigen processing and presentation of peptide or polysaccharide antigen via MHC class II);GO:0016021(CC:integral component of membrane);GO:0042613(CC:MHC class II protein complex)	K06752(MHC2)	ko04145(Phagosome);ko04514(Cell adhesion molecules)	PlasmaMembrane	PF07654(Immunoglobulin C1-set domain);PF00969(Class II histocompatibility antigen, beta domain)
XP_019954034.1	XP_019954034.1PREDICTED:DNA-directedRNApolymerasesI,II,andIIIsubunitRPABC3[Paralichthysolivaceus];XP_019954033.1PREDICTED:DNA-directedRNApolymerasesI,II,andIIIsubunitRPABC3[Paralichthysolivaceus]	XP_019954034.1 PREDICTED: DNA-directed RNA polymerases I, II, and III subunit RPABC3 [Paralichthys olivaceus];XP_019954033.1 PREDICTED: DNA-directed RNA polymerases I, II, and III subunit RPABC3 [Paralichthys olivaceus]	2	3	3	3	27.3	17.098	35722000	21488000	51940000	3.63833e+07	68867000	70093000	86216000	7.50587e+07	0.484732	0.0206419	GO:0006351(BP:transcription, DNA-templated);GO:0005736(CC:RNA polymerase I complex);GO:0005665(CC:RNA polymerase II, core complex);GO:0005666(CC:RNA polymerase III complex);GO:0001055(MF:RNA polymerase II activity);GO:0001054(MF:RNA polymerase I activity);GO:0001056(MF:RNA polymerase III activity)	K03016(RPB8)	ko03020(RNA polymerase)	Nuclear	PF03870(RNA polymerase Rpb8)
XP_019966917.1	XP_019966917.1PREDICTED:transmembraneprotein205[Paralichthysolivaceus]	XP_019966917.1 PREDICTED: transmembrane protein 205 [Paralichthys olivaceus]	1	1	1	1	7.4	21.062	127200000	143490000	81774000	117488000	238080000	221810000	273520000	244470000	0.480582	0.00608706	GO:0016021(CC:integral component of membrane)			PlasmaMembrane	PF13664(Domain of unknown function (DUF4149))
XP_019968946.1	XP_019968946.1PREDICTED:aquaporinFA-CHIP-like[Paralichthysolivaceus]	XP_019968946.1 PREDICTED: aquaporin FA-CHIP-like [Paralichthys olivaceus]	1	1	1	1	2.7	27.579	84315000	103070000		93692500	178030000	181180000	228280000	195830000	0.478438	0.0190998	GO:0006810(BP:transport);GO:0016021(CC:integral component of membrane);GO:0005215(MF:transporter activity)			PlasmaMembrane	PF00230(Major intrinsic protein)
XP_019965221.1	XP_019965221.1PREDICTED:aldosereductase-like[Paralichthysolivaceus]	XP_019965221.1 PREDICTED: aldose reductase-like [Paralichthys olivaceus]	1	19	19	19	70.7	37.177	1382500000	2573000000	2348900000	2.10147e+09	3732300000	5542900000	3912600000	4.39593e+09	0.478048	0.0281805	GO:0055114(BP:oxidation-reduction process);GO:0016491(MF:oxidoreductase activity)	K00011(AKR1B)	ko00561(Glycerolipid metabolism);ko00052(Galactose metabolism);ko00040(Pentose and glucuronate interconversions);ko00051(Fructose and mannose metabolism);ko00790(Folate biosynthesis)	Cytoplasmic	PF00248(Aldo/keto reductase family)
XP_019934745.1	XP_019934745.1PREDICTED:lamina-associatedpolypeptide2-like[Paralichthysolivaceus]	XP_019934745.1 PREDICTED: lamina-associated polypeptide 2-like [Paralichthys olivaceus]	1	7	7	7	39.5	40.367	160910000	49229000	97029000	1.02389e+08	187160000	233140000	238130000	2.19477e+08	0.466516	0.0318145				Nuclear	PF03020(LEM domain);PF08198(Thymopoietin protein)
XP_019962940.1	XP_019962940.1PREDICTED:uncharacterizedproteinLOC109642552[Paralichthysolivaceus]	XP_019962940.1 PREDICTED: uncharacterized protein LOC109642552 [Paralichthys olivaceus]	1	2	2	2	10.8	22.798	65823000		41754000	53788500	132670000	92109000	128650000	1.1781e+08	0.456571	0.0429649				Nuclear	PF15713(Protein tyrosine phosphatase receptor type C-associated)
XP_019938808.1	XP_019938808.1PREDICTED:uroporphyrinogen-IIIsynthase[Paralichthysolivaceus];XP_019938807.1PREDICTED:uroporphyrinogen-IIIsynthase[Paralichthysolivaceus]	XP_019938808.1 PREDICTED: uroporphyrinogen-III synthase [Paralichthys olivaceus];XP_019938807.1 PREDICTED: uroporphyrinogen-III synthase [Paralichthys olivaceus]	2	9	9	9	58.5	29.026	118830000	206140000	242020000	1.88997e+08	423510000	317060000	543350000	4.27973e+08	0.441609	0.0332001	GO:0033014(BP:tetrapyrrole biosynthetic process);GO:0004852(MF:uroporphyrinogen-III synthase activity)	K01719(hemD)	ko00860(Porphyrin and chlorophyll metabolism)	Cytoplasmic	PF02602(Uroporphyrinogen-III synthase HemD)
XP_019964093.1	XP_019964093.1PREDICTED:histoneH1-like[Paralichthysolivaceus]	XP_019964093.1 PREDICTED: histone H1-like [Paralichthys olivaceus]	1	4	4	4	21.7	23.031	301220000	197560000	494510000	3.31097e+08	777360000	620120000	998910000	7.98797e+08	0.414494	0.0289152	GO:0005694(CC:chromosome)			Nuclear	PF00538(linker histone H1 and H5 family)
XP_019953235.1	XP_019953235.1PREDICTED:ammoniumtransporterRhtypeA[Paralichthysolivaceus]	XP_019953235.1 PREDICTED: ammonium transporter Rh type A [Paralichthys olivaceus]	1	3	3	3	11	46.765	362670000	166620000	127010000	2.18767e+08	643980000	425880000	525520000	5.31793e+08	0.411375	0.0314009	GO:0072488(BP:ammonium transmembrane transport);GO:0016021(CC:integral component of membrane);GO:0008519(MF:ammonium transmembrane transporter activity)			PlasmaMembrane	PF00909(Ammonium Transporter Family)
XP_019941866.1	XP_019941866.1PREDICTED:highmobilitygroupnucleosome-bindingdomain-containingprotein5[Paralichthysolivaceus]	XP_019941866.1 PREDICTED: high mobility group nucleosome-binding domain-containing protein 5 [Paralichthys olivaceus]	1	3	3	3	33	10.386	586190000	127700000	221510000	311800000	736890000	780310000	769010000	762070000	0.409149	0.032713	GO:0043229(CC:intracellular organelle)			Nuclear	PF01101(HMG14 and HMG17)
ODS10546.1	ODS10546.1Mannose-6-phosphateisomerase[Vibrioscophthalmi]	ODS10546.1 Mannose-6-phosphate isomerase [Vibrio scophthalmi]	1	1	1	1	2.2	63.539	1583900000	869880000	732130000	1061970000	2762700000	2379900000	2892800000	2.67847e+09	0.396484	0.00612888				Extracellular;PlasmaMembrane	PF07221(N-acylglucosamine 2-epimerase (GlcNAc 2-epimerase));PF06560(Glucose-6-phosphate isomerase (GPI))
XP_019960480.1	XP_019960480.1PREDICTED:uncharacterizedproteinLOC109640743[Paralichthysolivaceus]	XP_019960480.1 PREDICTED: uncharacterized protein LOC109640743 [Paralichthys olivaceus]	1	4	2	2	31.7	25.059	124100000	144170000	155080000	1.41117e+08	371730000	378850000	322760000	357780000	0.394423	0.000398316				Extracellular
XP_019969055.1	XP_019969055.1PREDICTED:BCL2/adenovirusE1B19kDaprotein-interactingprotein2-like[Paralichthysolivaceus]	XP_019969055.1 PREDICTED: BCL2/adenovirus E1B 19 kDa protein-interacting protein 2-like [Paralichthys olivaceus]	1	1	1	1	5.6	16.76	36992000	28694000	44636000	36774000	87280000	147940000	121900000	119040000	0.308921	0.0105816				Nuclear	PF13716(Divergent CRAL/TRIO domain)
XP_019941706.1	XP_019941706.1PREDICTED:non-histonechromosomalproteinHMG-17-like[Paralichthysolivaceus]	XP_019941706.1 PREDICTED: non-histone chromosomal protein HMG-17-like [Paralichthys olivaceus]	1	5	5	5	61.4	9.4656	1003100000	435860000	482540000	640500000	1591400000	1899700000	3142800000	2211300000	0.289649	0.036463	GO:0000785(CC:chromatin);GO:0005634(CC:nucleus);GO:0031492(MF:nucleosomal DNA binding)			Nuclear	PF01101(HMG14 and HMG17)
XP_019939042.1	XP_019939042.1PREDICTED:receptor-typetyrosine-proteinphosphataseepsilon-likeisoformX5[Paralichthysolivaceus];ABG89396.1proteintyrosinephosphatasesepsilonvariant2[Paralichthysolivaceus];XP_019943215.1PREDICTED:receptor-typetyrosine-proteinphosphataseepsilon-likeisoformX2[Paralichthysolivaceus];XP_019943206.1PREDICTED:receptor-typetyrosine-proteinphosphataseepsilon-likeisoformX1[Paralichthysolivace…	XP_019939042.1 PREDICTED: receptor-type tyrosine-protein phosphatase epsilon-like isoform X5 [Paralichthys olivaceus];ABG89396.1 protein tyrosine phosphatases epsilon variant 2 [Paralichthys olivaceus];XP_019943215.1 PREDICTED: receptor-type tyrosine-prote	10	1	1	1	2.5	55.063	23307000	5890700									GO:0035335(BP:peptidyl-tyrosine dephosphorylation);GO:0016021(CC:integral component of membrane);GO:0004725(MF:protein tyrosine phosphatase activity)			Cytoplasmic	PF00102(Protein-tyrosine phosphatase)
ABY84090.1	ABY84090.1MHCclassIIBantigen,partial[Paralichthysolivaceus];AFN20443.1MHCclassIIBantigen,partial[Paralichthysolivaceus];ABY84121.1MHCclassIIBantigen,partial[Paralichthysolivaceus]	ABY84090.1 MHC class IIB antigen, partial [Paralichthys olivaceus];AFN20443.1 MHC class IIB antigen, partial [Paralichthys olivaceus];ABY84121.1 MHC class IIB antigen, partial [Paralichthys olivaceus]	3	6	2	0	69.7	10.309	454210000	906960000									GO:0006955(BP:immune response);GO:0002504(BP:antigen processing and presentation of peptide or polysaccharide antigen via MHC class II);GO:0016021(CC:integral component of membrane);GO:0042613(CC:MHC class II protein complex)			Nuclear	PF00969(Class II histocompatibility antigen, beta domain)
ACZ74625.1	ACZ74625.1complementcomponent1qsubcomponentgammapolypeptide,partial[Paralichthysolivaceus];XP_019952148.1PREDICTED:complementC1qsubcomponentsubunitC-like[Paralichthysolivaceus]	ACZ74625.1 complement component 1 q subcomponent gamma polypeptide, partial [Paralichthys olivaceus];XP_019952148.1 PREDICTED: complement C1q subcomponent subunit C-like [Paralichthys olivaceus]	2	1	1	1	7	20.195	13763000		12611000								GO:0005581(CC:collagen trimer);GO:0005576(CC:extracellular region)			Nuclear	PF01391(Collagen triple helix repeat (20 copies));PF00386(C1q domain)
AGD96035.1	AGD96035.1hypotheticalprotein,partial[Paralichthysalbigutta];XP_019956878.1PREDICTED:mannosyl-oligosaccharideglucosidase[Paralichthysolivaceus];XP_019956877.1PREDICTED:mannosyl-oligosaccharideglucosidase[Paralichthysolivaceus]	AGD96035.1 hypothetical protein, partial [Paralichthys albigutta];XP_019956878.1 PREDICTED: mannosyl-oligosaccharide glucosidase [Paralichthys olivaceus];XP_019956877.1 PREDICTED: mannosyl-oligosaccharide glucosidase [Paralichthys olivaceus]	3	1	1	1	4	43.883		5904500	23023000								GO:0009311(BP:oligosaccharide metabolic process);GO:0004573(MF:mannosyl-oligosaccharide glucosidase activity)	K01228(MOGS)	ko04141(Protein processing in endoplasmic reticulum);ko00510(N-Glycan biosynthesis)	Extracellular;Mitochondrial	PF03200(Glycosyl hydrolase family 63 C-terminal domain)
ANS86237.1	ANS86237.1putativeprotease[Vibrioscophthalmi]	ANS86237.1 putative protease [Vibrio scophthalmi]	1	1	1	1	3.2	52.51		58453000	72375000											Cytoplasmic	PF16325(Peptidase family U32 C-terminal domain);PF01136(Peptidase family U32)
BAH30157.1	BAH30157.1microtubule-associatedprotein1-lightchain3B[Paralichthysolivaceus];XP_019960466.1PREDICTED:microtubule-associatedproteins1A/1Blightchain3B[Paralichthysolivaceus]	BAH30157.1 microtubule-associated protein 1-light chain 3 B [Paralichthys olivaceus];XP_019960466.1 PREDICTED: microtubule-associated proteins 1A/1B light chain 3B [Paralichthys olivaceus]	2	1	1	1	11.5	14.426	17510000	25596000									GO:0006914(BP:autophagy);GO:0005829(CC:cytosol)	K10435(MAP1LC)	ko04216(Ferroptosis)	Mitochondrial;Nuclear	PF02991(Autophagy protein Atg8 ubiquitin like)
BAK52807.1	BAK52807.1microtubuleaggregateproteinhomologisotype-2[Paralichthysolivaceus]	BAK52807.1 microtubule aggregate protein homolog isotype-2 [Paralichthys olivaceus]	1	5	1	1	22.5	31.613	35262000	88368000	72353000											Cytoplasmic
ODS09865.1	ODS09865.1TypeIIsecretionsystemprotein[Vibrioscophthalmi];ANU37798.1TypeIIsecretionsystemprotein[Vibrioscophthalmi];ANS84105.1TypeIIsecretionsystemprotein[Vibrioscophthalmi]	ODS09865.1 Type II secretion system protein [Vibrio scophthalmi];ANU37798.1 Type II secretion system protein [Vibrio scophthalmi];ANS84105.1 Type II secretion system protein [Vibrio scophthalmi]	3	2	2	2	7.9	32.015	92472000	71609000												Mitochondrial	PF11356(Type II secretion system protein C)
XP_019933706.1	XP_019933706.1PREDICTED:vesicle-fusingATPase-like,partial[Paralichthysolivaceus];XP_019961372.1PREDICTED:vesicle-fusingATPase-like[Paralichthysolivaceus]	XP_019933706.1 PREDICTED: vesicle-fusing ATPase-like, partial [Paralichthys olivaceus];XP_019961372.1 PREDICTED: vesicle-fusing ATPase-like [Paralichthys olivaceus]	2	2	2	2	33.6	14.33	10181000	161620000	192900000								GO:0017157(BP:regulation of exocytosis);GO:0006891(BP:intra-Golgi vesicle-mediated transport);GO:0007269(BP:neurotransmitter secretion);GO:0006906(BP:vesicle fusion);GO:0001921(BP:positive regulation of receptor recycling);GO:0006886(BP:intracellular protein transport);GO:0045732(BP:positive regulation of protein catabolic process);GO:0035494(BP:SNARE complex disassembly);GO:0048211(BP:Golgi vesi…			Cytoplasmic	PF00004(ATPase family associated with various cellular activities (AAA))
XP_019934154.1	XP_019934154.1PREDICTED:Golgiapparatusprotein1-like[Paralichthysolivaceus];XP_019965456.1PREDICTED:Golgiapparatusprotein1-like,partial[Paralichthysolivaceus]	XP_019934154.1 PREDICTED: Golgi apparatus protein 1-like [Paralichthys olivaceus];XP_019965456.1 PREDICTED: Golgi apparatus protein 1-like, partial [Paralichthys olivaceus]	2	3	3	3	3.3	151.22	15430000	18045000	19077000									K06816(GLG1)	ko04514(Cell adhesion molecules)	Nuclear	PF13639(Ring finger domain);PF00839(Cysteine rich repeat)
XP_019934302.1	XP_019934302.1PREDICTED:olfactomedin-4-like[Paralichthysolivaceus]	XP_019934302.1 PREDICTED: olfactomedin-4-like [Paralichthys olivaceus]	1	3	3	3	5.7	52.444	18150000	9619800												Extracellular	PF02191(Olfactomedin-like domain)
XP_019934458.1	XP_019934458.1PREDICTED:CD9antigen-likeisoformX2[Paralichthysolivaceus];XP_019934457.1PREDICTED:CD9antigen-likeisoformX1[Paralichthysolivaceus]	XP_019934458.1 PREDICTED: CD9 antigen-like isoform X2 [Paralichthys olivaceus];XP_019934457.1 PREDICTED: CD9 antigen-like isoform X1 [Paralichthys olivaceus]	2	2	2	2	13.2	24.822		25968000	27230000								GO:0016021(CC:integral component of membrane)			PlasmaMembrane	PF00335(Tetraspanin family)
XP_019934716.1	XP_019934716.1PREDICTED:fattyacyl-CoAhydrolaseprecursor,mediumchain-like[Paralichthysolivaceus]	XP_019934716.1 PREDICTED: fatty acyl-CoA hydrolase precursor, medium chain-like [Paralichthys olivaceus]	1	3	3	3	6.6	61.704		28981000	31956000								GO:0016787(MF:hydrolase activity)	K03927(CES2)	ko00983(Drug metabolism - other enzymes)	Cytoplasmic	PF00135(Carboxylesterase family)
XP_019934893.1	XP_019934893.1PREDICTED:caprin-1isoformX4[Paralichthysolivaceus];XP_019934892.1PREDICTED:caprin-1isoformX3[Paralichthysolivaceus];XP_019934891.1PREDICTED:caprin-1isoformX2[Paralichthysolivaceus];XP_019934889.1PREDICTED:caprin-1isoformX1[Paralichthysolivaceus]	XP_019934893.1 PREDICTED: caprin-1 isoform X4 [Paralichthys olivaceus];XP_019934892.1 PREDICTED: caprin-1 isoform X3 [Paralichthys olivaceus];XP_019934891.1 PREDICTED: caprin-1 isoform X2 [Paralichthys olivaceus];XP_019934889.1 PREDICTED: caprin-1 isoform	4	2	2	2	4.8	76.291		11400000	18735000											Nuclear	PF12287(Cytoplasmic activation/proliferation-associated protein-1 C term)
XP_019935276.1	XP_019935276.1PREDICTED:haptoglobin-like[Paralichthysolivaceus]	XP_019935276.1 PREDICTED: haptoglobin-like [Paralichthys olivaceus]	1	3	3	3	11.2	34.276	210760000	12907000	8750600											Extracellular	PF00089(Trypsin)
XP_019935316.1	XP_019935316.1PREDICTED:transmembraneemp24domain-containingprotein3-like[Paralichthysolivaceus]	XP_019935316.1 PREDICTED: transmembrane emp24 domain-containing protein 3-like [Paralichthys olivaceus]	1	2	2	2	7.6	25.471		28803000	55738000								GO:0006810(BP:transport);GO:0016021(CC:integral component of membrane)			PlasmaMembrane	PF01105(emp24/gp25L/p24 family/GOLD)
XP_019937975.1	XP_019937975.1PREDICTED:voltage-gatedhydrogenchannel1[Paralichthysolivaceus];XP_019937152.1PREDICTED:voltage-gatedhydrogenchannel1[Paralichthysolivaceus];XP_019936301.1PREDICTED:voltage-gatedhydrogenchannel1[Paralichthysolivaceus];XP_019935487.1PREDICTED:voltage-gatedhydrogenchannel1[Paralichthysolivaceus]	XP_019937975.1 PREDICTED: voltage-gated hydrogen channel 1 [Paralichthys olivaceus];XP_019937152.1 PREDICTED: voltage-gated hydrogen channel 1 [Paralichthys olivaceus];XP_019936301.1 PREDICTED: voltage-gated hydrogen channel 1 [Paralichthys olivaceus];XP_0	4	1	1	1	4.9	26.172		48411000	18673000								GO:0006811(BP:ion transport);GO:0055085(BP:transmembrane transport);GO:0016020(CC:membrane)			PlasmaMembrane;Cytoplasmic	PF00520(Ion transport protein)
XP_019936132.1	XP_019936132.1PREDICTED:lonproteasehomolog,mitochondrial[Paralichthysolivaceus]	XP_019936132.1 PREDICTED: lon protease homolog, mitochondrial [Paralichthys olivaceus]	1	2	2	2	5.3	105.73	9594300	8598900									GO:0051603(BP:proteolysis involved in cellular protein catabolic process);GO:0016043(BP:cellular component organization);GO:0008236(MF:serine-type peptidase activity);GO:0016887(MF:ATPase activity);GO:0000166(MF:nucleotide binding)			Mitochondrial	PF00004(ATPase family associated with various cellular activities (AAA));PF05362(Lon protease (S16) C-terminal proteolytic domain);PF02190(ATP-dependent protease La (LON) substrate-binding domain)
XP_019936205.1	XP_019936205.1PREDICTED:deoxyribonuclease-2-alpha-like[Paralichthysolivaceus]	XP_019936205.1 PREDICTED: deoxyribonuclease-2-alpha-like [Paralichthys olivaceus]	1	1	1	1	5.9	41.109	22793000	11920000										K01158(DNASE2)	ko04142(Lysosome)	Extracellular;Nuclear	PF03265(Deoxyribonuclease II)
XP_019936274.1	XP_019936274.1PREDICTED:di-N-acetylchitobiase[Paralichthysolivaceus]	XP_019936274.1 PREDICTED: di-N-acetylchitobiase [Paralichthys olivaceus]	1	2	2	2	14.8	34.337		37983000	24375000											Extracellular;Cytoplasmic	PF00704(Glycosyl hydrolases family 18)
XP_019936574.1	XP_019936574.1PREDICTED:guaninenucleotide-bindingproteinsubunitalpha-11isoformX2[Paralichthysolivaceus];XP_019953599.1PREDICTED:guaninenucleotide-bindingproteinsubunitalpha-11-likeisoformX3[Paralichthysolivaceus];XP_019937505.1PREDICTED:guaninenucleotide-bindingproteinsubunitalpha-14-like[Paralichthysolivaceus];XP_019956406.1PREDICTED:guaninenucleotide-bindingproteinsubunitalpha-14-like[Paralicht…	XP_019936574.1 PREDICTED: guanine nucleotide-binding protein subunit alpha-11 isoform X2 [Paralichthys olivaceus];XP_019953599.1 PREDICTED: guanine nucleotide-binding protein subunit alpha-11-like isoform X3 [Paralichthys olivaceus]	4	5	1	1	20.1	41.936	5088200	10786000	7968600								GO:0007603(BP:phototransduction, visible light);GO:0009649(BP:entrainment of circadian clock);GO:0007213(BP:G protein-coupled acetylcholine receptor signaling pathway);GO:0001750(CC:photoreceptor outer segment);GO:0016020(CC:membrane);GO:0031683(MF:G-protein beta/gamma-subunit complex binding);GO:0003924(MF:GTPase activity);GO:0001664(MF:G protein-coupled receptor binding);GO:0005525(MF:GTP bindi…	K04634(GNAQ)	ko04071(Sphingolipid signaling pathway);ko04020(Calcium signaling pathway);ko04371(Apelin signaling pathway);ko04015(Rap1 signaling pathway);ko04022(cGMP-PKG signaling pathway);ko04540(Gap junction)	Cytoplasmic;Nuclear	PF00503(G-protein alpha subunit)
XP_019936591.1	XP_019936591.1PREDICTED:vacuolarproteinsorting-associatedprotein4B-like[Paralichthysolivaceus];XP_019961761.1PREDICTED:vacuolarproteinsorting-associatedprotein4A[Paralichthysolivaceus];XP_019959471.1PREDICTED:vacuolarproteinsorting-associatedprotein4BisoformX2[Paralichthysolivaceus];XP_019959462.1PREDICTED:vacuolarproteinsorting-associatedprotein4BisoformX1[Paralichthysolivaceus];XP_019949520.1PR…	XP_019936591.1 PREDICTED: vacuolar protein sorting-associated protein 4B-like [Paralichthys olivaceus];XP_019961761.1 PREDICTED: vacuolar protein sorting-associated protein 4A [Paralichthys olivaceus];XP_019959471.1 PREDICTED: vacuolar protein sorting-asso	6	2	2	2	6.4	48.899	30961000	27053000									GO:0005524(MF:ATP binding)	K12196(VPS4)	ko04144(Endocytosis);ko04217(Necroptosis)	Cytoplasmic	PF04212(MIT (microtubule interacting and transport) domain);PF00004(ATPase family associated with various cellular activities (AAA));PF09336(Vps4 C terminal oligomerisation domain)
XP_019936780.1	XP_019936780.1PREDICTED:synaptotagmin-likeprotein4[Paralichthysolivaceus];XP_019936770.1PREDICTED:synaptotagmin-likeprotein4[Paralichthysolivaceus]	XP_019936780.1 PREDICTED: synaptotagmin-like protein 4 [Paralichthys olivaceus];XP_019936770.1 PREDICTED: synaptotagmin-like protein 4 [Paralichthys olivaceus]	2	2	2	2	3.1	79.129		12169000	26413000											Nuclear	PF02318(FYVE-type zinc finger);PF00168(C2 domain)
XP_019937527.1	XP_019937527.1PREDICTED:Golgiphosphoprotein3-like[Paralichthysolivaceus];XP_019957940.1PREDICTED:Golgiphosphoprotein3[Paralichthysolivaceus]	XP_019937527.1 PREDICTED: Golgi phosphoprotein 3-like [Paralichthys olivaceus];XP_019957940.1 PREDICTED: Golgi phosphoprotein 3 [Paralichthys olivaceus]	2	3	3	3	16.1	33.28		91324000	50053000								GO:0048193(BP:Golgi vesicle transport);GO:0005622(CC:intracellular);GO:0070273(MF:phosphatidylinositol-4-phosphate binding)			Nuclear	PF05719(Golgi phosphoprotein 3 (GPP34))
XP_019937797.1	XP_019937797.1PREDICTED:phosphatidylinositoltransferproteinbetaisoform-like[Paralichthysolivaceus];XP_019937796.1PREDICTED:phosphatidylinositoltransferproteinbetaisoform-like[Paralichthysolivaceus]	XP_019937797.1 PREDICTED: phosphatidylinositol transfer protein beta isoform-like [Paralichthys olivaceus];XP_019937796.1 PREDICTED: phosphatidylinositol transfer protein beta isoform-like [Paralichthys olivaceus]	2	2	2	2	9.7	31.564		40993000	24814000								GO:0035845(BP:photoreceptor cell outer segment organization);GO:0015914(BP:phospholipid transport);GO:0005802(CC:trans-Golgi network);GO:0008525(MF:phosphatidylcholine transporter activity);GO:0008526(MF:phosphatidylinositol transporter activity)			Cytoplasmic	PF02121(Phosphatidylinositol transfer protein)
XP_019937802.1	XP_019937802.1PREDICTED:phosphatidylinositol3-kinaseregulatorysubunitalphaisoformX3[Paralichthysolivaceus];XP_019937801.1PREDICTED:phosphatidylinositol3-kinaseregulatorysubunitalphaisoformX2[Paralichthysolivaceus];XP_019937800.1PREDICTED:phosphatidylinositol3-kinaseregulatorysubunitalphaisoformX1[Paralichthysolivaceus]	XP_019937802.1 PREDICTED: phosphatidylinositol 3-kinase regulatory subunit alpha isoform X3 [Paralichthys olivaceus];XP_019937801.1 PREDICTED: phosphatidylinositol 3-kinase regulatory subunit alpha isoform X2 [Paralichthys olivaceus];XP_019937800.1 PREDICT	3	1	1	1	4.9	47.875	8016600	21317000										K02649(PIK3R1_2_3)	ko04140(Autophagy - animal);ko04370(VEGF signaling pathway);ko04071(Sphingolipid signaling pathway);ko04012(ErbB signaling pathway);ko04068(FoxO signaling pathway);ko04630(JAK-STAT signaling pathway);ko04510(Focal adhesion);ko04066(HIF-1 signaling pathway);ko04668(TNF signaling pathway);ko04218(Cellular senescence);ko04072(Phospholipase D signaling pathway);ko04024(cAMP signaling pathway);ko04014…	Nuclear	PF16454(Phosphatidylinositol 3-kinase regulatory subunit P85 inter-SH2 domain);PF00017(SH2 domain)
XP_019937953.1	XP_019937953.1PREDICTED:ankycorbinisoformX2[Paralichthysolivaceus];XP_019937952.1PREDICTED:ankycorbinisoformX1[Paralichthysolivaceus];XP_019937951.1PREDICTED:ankycorbinisoformX1[Paralichthysolivaceus]	XP_019937953.1 PREDICTED: ankycorbin isoform X2 [Paralichthys olivaceus];XP_019937952.1 PREDICTED: ankycorbin isoform X1 [Paralichthys olivaceus];XP_019937951.1 PREDICTED: ankycorbin isoform X1 [Paralichthys olivaceus]	3	2	2	2	2.7	107.09	30465000	16860000												Nuclear	PF00023(Ankyrin repeat);PF12796(Ankyrin repeats (3 copies))
XP_019938524.1	XP_019938524.1PREDICTED:phenylethanolamineN-methyltransferase[Paralichthysolivaceus]	XP_019938524.1 PREDICTED: phenylethanolamine N-methyltransferase [Paralichthys olivaceus]	1	3	3	3	12.8	30.063	25355000	34056000	27716000								GO:0032259(BP:methylation);GO:0008168(MF:methyltransferase activity)	K00553(PNMT)	ko00350(Tyrosine metabolism)	Cytoplasmic	PF01234(NNMT/PNMT/TEMT family)
XP_019938745.1	XP_019938745.1PREDICTED:uncharacterizedproteinC17orf62homolog[Paralichthysolivaceus]	XP_019938745.1 PREDICTED: uncharacterized protein C17orf62 homolog [Paralichthys olivaceus]	1	1	1	1	5	22.373	30294000	26999000												Extracellular	PF15169(Domain of unknown function (DUF4564))
XP_019939020.1	XP_019939020.1PREDICTED:retinoldehydrogenase13[Paralichthysolivaceus]	XP_019939020.1 PREDICTED: retinol dehydrogenase 13 [Paralichthys olivaceus]	1	1	1	1	3.6	38.906	27909000	46631000	38461000											Cytoplasmic;Mitochondrial	PF00106(short chain dehydrogenase)
XP_019939708.1	XP_019939708.1PREDICTED:proteinphosphatase1regulatorysubunit12CisoformX2[Paralichthysolivaceus];XP_019939707.1PREDICTED:proteinphosphatase1regulatorysubunit12CisoformX1[Paralichthysolivaceus]	XP_019939708.1 PREDICTED: protein phosphatase 1 regulatory subunit 12C isoform X2 [Paralichthys olivaceus];XP_019939707.1 PREDICTED: protein phosphatase 1 regulatory subunit 12C isoform X1 [Paralichthys olivaceus]	2	1	1	1	2.4	78.351		22393000	12013000									K17457(PPP1R12C)	ko04510(Focal adhesion);ko04810(Regulation of actin cytoskeleton)	Nuclear	PF12796(Ankyrin repeats (3 copies));PF15898(cGMP-dependent protein kinase interacting domain)
XP_019939719.1	XP_019939719.1PREDICTED:myosin-10[Paralichthysolivaceus]	XP_019939719.1 PREDICTED: myosin-10 [Paralichthys olivaceus]	1	25	1	0	12.9	232.23		77127000	208420000									K10352(MYH9s)	ko04810(Regulation of actin cytoskeleton);ko04530(Tight junction)	Cytoskeletal	PF02736(Myosin N-terminal SH3-like domain);PF01576(Myosin tail);PF00612(IQ calmodulin-binding motif);PF00063(Myosin head (motor domain))
XP_019939721.1	XP_019939721.1PREDICTED:ADP-ribosylationfactor-bindingproteinGGA1-like[Paralichthysolivaceus]	XP_019939721.1 PREDICTED: ADP-ribosylation factor-binding protein GGA1-like [Paralichthys olivaceus]	1	1	1	1	2.3	71.696		15376000	10421000									K12404(GGA)	ko04142(Lysosome)	Golgi	PF00790(VHS domain);PF03127(GAT domain);PF02883(Adaptin C-terminal domain)
XP_019939969.1	XP_019939969.1PREDICTED:cytoplasmicphosphatidylinositoltransferprotein1isoformX2[Paralichthysolivaceus];XP_019939968.1PREDICTED:cytoplasmicphosphatidylinositoltransferprotein1isoformX1[Paralichthysolivaceus]	XP_019939969.1 PREDICTED: cytoplasmic phosphatidylinositol transfer protein 1 isoform X2 [Paralichthys olivaceus];XP_019939968.1 PREDICTED: cytoplasmic phosphatidylinositol transfer protein 1 isoform X1 [Paralichthys olivaceus]	2	1	1	1	5.5	32.718	5197800	14546000	21916000											Cytoplasmic	PF02121(Phosphatidylinositol transfer protein)
XP_019940075.1	XP_019940075.1PREDICTED:vacuolarproteinsorting-associatedprotein37A[Paralichthysolivaceus]	XP_019940075.1 PREDICTED: vacuolar protein sorting-associated protein 37A [Paralichthys olivaceus]	1	1	1	1	3.4	43.055		6916700	10013000									K12185(VPS37)	ko04144(Endocytosis)	Nuclear	PF07200(Modifier of rudimentary (Mod(r)) protein)
XP_019940324.1	XP_019940324.1PREDICTED:proteinZ-dependentproteaseinhibitor-like[Paralichthysolivaceus]	XP_019940324.1 PREDICTED: protein Z-dependent protease inhibitor-like [Paralichthys olivaceus]	1	4	4	4	12.7	47.623	19173000		31317000								GO:0006508(BP:proteolysis);GO:0005615(CC:extracellular space);GO:0008233(MF:peptidase activity)			PlasmaMembrane	PF00079(Serpin (serine protease inhibitor))
XP_019940727.1	XP_019940727.1PREDICTED:negativeregulatorofreactiveoxygenspecies-likeisoformX2[Paralichthysolivaceus];XP_019940720.1PREDICTED:negativeregulatorofreactiveoxygenspecies-likeisoformX1[Paralichthysolivaceus]	XP_019940727.1 PREDICTED: negative regulator of reactive oxygen species-like isoform X2 [Paralichthys olivaceus];XP_019940720.1 PREDICTED: negative regulator of reactive oxygen species-like isoform X1 [Paralichthys olivaceus]	2	7	7	7	17.3	74.401		69402000	186120000											Nuclear	PF13855(Leucine rich repeat)
XP_019940826.1	XP_019940826.1PREDICTED:signalrecognitionparticle14kDaprotein[Paralichthysolivaceus]	XP_019940826.1 PREDICTED: signal recognition particle 14 kDa protein [Paralichthys olivaceus]	1	1	1	1	12.7	12.477		37924000	53638000								GO:0006614(BP:SRP-dependent cotranslational protein targeting to membrane);GO:0005786(CC:signal recognition particle, endoplasmic reticulum targeting);GO:0030942(MF:endoplasmic reticulum signal peptide binding);GO:0008312(MF:7S RNA binding)	K03104(SRP14)	ko03060(Protein export)	Cytoplasmic	PF02290(Signal recognition particle 14kD protein)
XP_019941399.1	XP_019941399.1PREDICTED:proteintransportproteinSec24A-like[Paralichthysolivaceus]	XP_019941399.1 PREDICTED: protein transport protein Sec24A-like [Paralichthys olivaceus]	1	5	5	5	6.6	123.29	34680000		13937000									K14007(SEC24)	ko04141(Protein processing in endoplasmic reticulum)	Nuclear	PF00626(Gelsolin repeat);PF08033(Sec23/Sec24 beta-sandwich domain);PF04810(Sec23/Sec24 zinc finger);PF04811(Sec23/Sec24 trunk domain);PF04815(Sec23/Sec24 helical domain)
XP_019941407.1	XP_019941407.1PREDICTED:Downsyndromecriticalregionprotein3[Paralichthysolivaceus];XP_019941406.1PREDICTED:Downsyndromecriticalregionprotein3[Paralichthysolivaceus];XP_019941405.1PREDICTED:Downsyndromecriticalregionprotein3[Paralichthysolivaceus]	XP_019941407.1 PREDICTED: Down syndrome critical region protein 3 [Paralichthys olivaceus];XP_019941406.1 PREDICTED: Down syndrome critical region protein 3 [Paralichthys olivaceus];XP_019941405.1 PREDICTED: Down syndrome critical region protein 3 [Paralic	3	2	2	2	11.4	33.079	8760200	9645200												Cytoplasmic	PF03643(Vacuolar protein sorting-associated protein 26)
XP_019941669.1	XP_019941669.1PREDICTED:corehistonemacro-H2A.1isoformX2[Paralichthysolivaceus];XP_019941668.1PREDICTED:corehistonemacro-H2A.1isoformX1[Paralichthysolivaceus];XP_019941670.1PREDICTED:corehistonemacro-H2A.1isoformX3[Paralichthysolivaceus]	XP_019941669.1 PREDICTED: core histone macro-H2A.1 isoform X2 [Paralichthys olivaceus];XP_019941668.1 PREDICTED: core histone macro-H2A.1 isoform X1 [Paralichthys olivaceus];XP_019941670.1 PREDICTED: core histone macro-H2A.1 isoform X3 [Paralichthys olivac	3	6	3	3	20.5	38.885	25120000	15231000									GO:0000786(CC:nucleosome);GO:0005634(CC:nucleus);GO:0046982(MF:protein heterodimerization activity);GO:0003677(MF:DNA binding)	K11251(H2A)	ko04217(Necroptosis)	Nuclear	PF01661(Macro domain);PF00125(Core histone H2A/H2B/H3/H4);PF16211(C-terminus of histone H2A)
XP_019941709.1	XP_019941709.1PREDICTED:52kDarepressoroftheinhibitoroftheproteinkinase-like[Paralichthysolivaceus]	XP_019941709.1 PREDICTED: 52 kDa repressor of the inhibitor of the protein kinase-like [Paralichthys olivaceus]	1	3	3	3	5	81.421		16991000	17885000											Nuclear	PF14291(Domain of unknown function (DUF4371));PF05485(THAP domain)
XP_019942990.1	XP_019942990.1PREDICTED:eukaryotictranslationelongationfactor1epsilon-1[Paralichthysolivaceus]	XP_019942990.1 PREDICTED: eukaryotic translation elongation factor 1 epsilon-1 [Paralichthys olivaceus]	1	3	3	3	26.6	20.109	27647000	26289000									GO:0006414(BP:translational elongation);GO:0003746(MF:translation elongation factor activity)			Mitochondrial;Nuclear	PF00043(Glutathione S-transferase, C-terminal domain)
XP_019943180.1	XP_019943180.1PREDICTED:double-strandedRNA-bindingproteinStaufenhomolog2[Paralichthysolivaceus]	XP_019943180.1 PREDICTED: double-stranded RNA-binding protein Staufen homolog 2 [Paralichthys olivaceus]	1	2	2	2	5.1	72.177	71840000	49923000												Nuclear	PF00035(Double-stranded RNA binding motif);PF16482(Staufen C-terminal domain)
XP_019944328.1	XP_019944328.1PREDICTED:tumorproteinp63-regulatedgene1-likeprotein[Paralichthysolivaceus]	XP_019944328.1 PREDICTED: tumor protein p63-regulated gene 1-like protein [Paralichthys olivaceus]	1	1	1	1	10.3	31.56		24098000	16496000											Cytoplasmic	PF12456(Inositol phosphatase)
XP_019944368.1	XP_019944368.1PREDICTED:nuclearfactor7,ovary-like[Paralichthysolivaceus]	XP_019944368.1 PREDICTED: nuclear factor 7, ovary-like [Paralichthys olivaceus]	1	2	2	2	5.2	57.072	44693000	36787000												Nuclear	PF13923(Zinc finger, C3HC4 type (RING finger));PF00643(B-box zinc finger)
XP_019944869.1	XP_019944869.1PREDICTED:gamma-adducin-like[Paralichthysolivaceus]	XP_019944869.1 PREDICTED: gamma-adducin-like [Paralichthys olivaceus]	1	2	1	1	2.9	73.419	12948000	14171000												Nuclear	PF00596(Class II Aldolase and Adducin N-terminal domain)
XP_019944984.1	XP_019944984.1PREDICTED:LOWQUALITYPROTEIN:rhoGTPase-activatingprotein4-like[Paralichthysolivaceus]	XP_019944984.1 PREDICTED: LOW QUALITY PROTEIN: rho GTPase-activating protein 4-like [Paralichthys olivaceus]	1	3	3	3	3.8	102.35		26027000	38674000								GO:0065007(BP:biological regulation)			Nuclear	PF00611(Fes/CIP4, and EFC/F-BAR homology domain);PF00620(RhoGAP domain);PF00018(SH3 domain)
XP_019945906.1	XP_019945906.1PREDICTED:traffickingproteinparticlecomplexsubunit3[Paralichthysolivaceus]	XP_019945906.1 PREDICTED: trafficking protein particle complex subunit 3 [Paralichthys olivaceus]	1	5	5	5	30	20.427		25892000	29387000								GO:0006888(BP:ER to Golgi vesicle-mediated transport);GO:0005737(CC:cytoplasm)			Cytoplasmic;Nuclear	PF04051(Transport protein particle (TRAPP) component)
XP_019945926.1	XP_019945926.1PREDICTED:NADHdehydrogenase[ubiquinone]iron-sulfurprotein6,mitochondrial[Paralichthysolivaceus]	XP_019945926.1 PREDICTED: NADH dehydrogenase [ubiquinone] iron-sulfur protein 6, mitochondrial [Paralichthys olivaceus]	1	1	1	1	10.1	14.045	25845000		30391000								GO:0055114(BP:oxidation-reduction process);GO:0005743(CC:mitochondrial inner membrane);GO:0070469(CC:respiratory chain)	K03939(NDUFS6)	ko00190(Oxidative phosphorylation)	Mitochondrial	PF10276(Zinc-finger domain)
XP_019946574.1	XP_019946574.1PREDICTED:ERmembraneproteincomplexsubunit2[Paralichthysolivaceus]	XP_019946574.1 PREDICTED: ER membrane protein complex subunit 2 [Paralichthys olivaceus]	1	1	1	1	10.4	34.356		23310000	27933000											Cytoplasmic;Nuclear	PF14559(Tetratricopeptide repeat)
XP_019946634.1	XP_019946634.1PREDICTED:sulfotransferasefamilycytosolic2Bmember1-like[Paralichthysolivaceus]	XP_019946634.1 PREDICTED: sulfotransferase family cytosolic 2B member 1-like [Paralichthys olivaceus]	1	2	2	2	10.4	33.177	12117000	18934000										K01015(SULT2B)	ko00140(Steroid hormone biosynthesis)	Cytoplasmic	PF00685(Sulfotransferase domain)
XP_019947194.1	XP_019947194.1PREDICTED:galectin-3-likeisoformX1[Paralichthysolivaceus];XP_019947195.1PREDICTED:galectin-3-likeisoformX2[Paralichthysolivaceus]	XP_019947194.1 PREDICTED: galectin-3-like isoform X1 [Paralichthys olivaceus]	2	3	3	3	10.5	36.505	68811000	47380000												Nuclear	PF00337(Galactoside-binding lectin)
XP_019947377.1	XP_019947377.1PREDICTED:catecholO-methyltransferasedomain-containingprotein1-like[Paralichthysolivaceus]	XP_019947377.1 PREDICTED: catechol O-methyltransferase domain-containing protein 1-like [Paralichthys olivaceus]	1	4	4	4	24	27.22	55833000	18324000									GO:0032259(BP:methylation);GO:0008171(MF:O-methyltransferase activity)			Cytoplasmic	PF01596(O-methyltransferase)
XP_019947402.1	XP_019947402.1PREDICTED:HDdomain-containingprotein2[Paralichthysolivaceus]	XP_019947402.1 PREDICTED: HD domain-containing protein 2 [Paralichthys olivaceus]	1	1	1	1	10.2	25.463		17416000	13875000											Cytoplasmic;Nuclear	PF13023(HD domain)
XP_019947446.1	XP_019947446.1PREDICTED:vacuolarproteinsorting-associatedprotein18homolog[Paralichthysolivaceus]	XP_019947446.1 PREDICTED: vacuolar protein sorting-associated protein 18 homolog [Paralichthys olivaceus]	1	1	1	1	1.8	113.41	4148600	9681900	27006000									K20181(VPS18)	ko04138(Autophagy - yeast)	Nuclear	PF05131(Pep3/Vps18/deep orange family);PF00637(Region in Clathrin and VPS)
XP_019947515.1	XP_019947515.1PREDICTED:L-threonine3-dehydrogenase,mitochondrial-like[Paralichthysolivaceus];XP_019947514.1PREDICTED:L-threonine3-dehydrogenase,mitochondrial-like[Paralichthysolivaceus]	XP_019947515.1 PREDICTED: L-threonine 3-dehydrogenase, mitochondrial-like [Paralichthys olivaceus];XP_019947514.1 PREDICTED: L-threonine 3-dehydrogenase, mitochondrial-like [Paralichthys olivaceus]	2	9	9	9	39.4	41.509	1284100000	16479000	94424000								GO:0050662(MF:coenzyme binding);GO:0003824(MF:catalytic activity)	K15789(TDH)	ko00260(Glycine, serine and threonine metabolism)	Mitochondrial	PF01370(NAD dependent epimerase/dehydratase family)
XP_019947595.1	XP_019947595.1PREDICTED:periodictryptophanprotein1homolog[Paralichthysolivaceus]	XP_019947595.1 PREDICTED: periodic tryptophan protein 1 homolog [Paralichthys olivaceus]	1	2	2	2	7.7	54.465	9849600		32389000											Nuclear	PF00400(WD domain, G-beta repeat)
XP_019947776.1	XP_019947776.1PREDICTED:uncharacterizedproteinLOC109632779[Paralichthysolivaceus]	XP_019947776.1 PREDICTED: uncharacterized protein LOC109632779 [Paralichthys olivaceus]	1	4	4	4	17.4	39.747	60710000	33230000	47063000											Nuclear	PF02825(WWE domain)
XP_019947843.1	XP_019947843.1PREDICTED:LYRmotif-containingprotein5AisoformX2[Paralichthysolivaceus];XP_019947842.1PREDICTED:LYRmotif-containingprotein5AisoformX2[Paralichthysolivaceus];XP_019947841.1PREDICTED:LYRmotif-containingprotein5AisoformX1[Paralichthysolivaceus]	XP_019947843.1 PREDICTED: LYR motif-containing protein 5A isoform X2 [Paralichthys olivaceus];XP_019947842.1 PREDICTED: LYR motif-containing protein 5A isoform X2 [Paralichthys olivaceus];XP_019947841.1 PREDICTED: LYR motif-containing protein 5A isoform X1	3	1	1	1	10.6	10.276	2836300		10485000											Mitochondrial	PF05347(Complex 1 protein (LYR family))
XP_019948212.1	XP_019948212.1PREDICTED:tapasin-relatedprotein[Paralichthysolivaceus]	XP_019948212.1 PREDICTED: tapasin-related protein [Paralichthys olivaceus]	1	3	3	3	10.3	45.627	67732000		34434000								GO:0019885(BP:antigen processing and presentation of endogenous peptide antigen via MHC class I);GO:0016021(CC:integral component of membrane)			Extracellular	PF07654(Immunoglobulin C1-set domain);PF07686(Immunoglobulin V-set domain)
XP_019948371.1	XP_019948371.1PREDICTED:transmembrane9superfamilymember3[Paralichthysolivaceus]	XP_019948371.1 PREDICTED: transmembrane 9 superfamily member 3 [Paralichthys olivaceus]	1	2	2	2	6.3	67.374		22604000	70541000											PlasmaMembrane	PF02990(Endomembrane protein 70)
XP_019948679.1	XP_019948679.1PREDICTED:platelet-activatingfactoracetylhydrolaseIBsubunitgamma[Paralichthysolivaceus];XP_019948678.1PREDICTED:platelet-activatingfactoracetylhydrolaseIBsubunitgamma[Paralichthysolivaceus];XP_019948677.1PREDICTED:platelet-activatingfactoracetylhydrolaseIBsubunitgamma[Paralichthysolivaceus]	XP_019948679.1 PREDICTED: platelet-activating factor acetylhydrolase IB subunit gamma [Paralichthys olivaceus];XP_019948678.1 PREDICTED: platelet-activating factor acetylhydrolase IB subunit gamma [Paralichthys olivaceus];XP_019948677.1 PREDICTED: platelet	3	2	2	2	16.1	24.731	38881000		17320000								GO:0007420(BP:brain development);GO:0005737(CC:cytoplasm);GO:0047179(MF:platelet-activating factor acetyltransferase activity)	K16795(PAFAH1B2_3)	ko00565(Ether lipid metabolism)	Cytoplasmic	PF13472(GDSL-like Lipase/Acylhydrolase family)
XP_019948787.1	XP_019948787.1PREDICTED:B-cellantigenreceptorcomplex-associatedproteinalphachain[Paralichthysolivaceus]	XP_019948787.1 PREDICTED: B-cell antigen receptor complex-associated protein alpha chain [Paralichthys olivaceus]	1	1	1	1	7.5	25.308	13501000	21515000												Extracellular	PF07686(Immunoglobulin V-set domain)
XP_019948808.1	XP_019948808.1PREDICTED:tubulinpolymerization-promotingproteinisoformX2[Paralichthysolivaceus];XP_019948807.1PREDICTED:tubulinpolymerization-promotingproteinisoformX1[Paralichthysolivaceus]	XP_019948808.1 PREDICTED: tubulin polymerization-promoting protein isoform X2 [Paralichthys olivaceus];XP_019948807.1 PREDICTED: tubulin polymerization-promoting protein isoform X1 [Paralichthys olivaceus]	2	2	2	2	10.1	25.829	35806000		35202000								GO:0001578(BP:microtubule bundle formation);GO:0046785(BP:microtubule polymerization);GO:0015631(MF:tubulin binding)			Nuclear	PF05517(p25-alpha)
XP_019948877.1	XP_019948877.1PREDICTED:C-Myc-bindingprotein-likeisoformX2[Paralichthysolivaceus];XP_019948876.1PREDICTED:C-Myc-bindingprotein-likeisoformX1[Paralichthysolivaceus]	XP_019948877.1 PREDICTED: C-Myc-binding protein-like isoform X2 [Paralichthys olivaceus];XP_019948876.1 PREDICTED: C-Myc-binding protein-like isoform X1 [Paralichthys olivaceus]	2	1	1	1	27.9	11.644		13726000	36662000								GO:0006355(BP:regulation of transcription, DNA-templated);GO:0003713(MF:transcription coactivator activity)			Nuclear
XP_019948956.1	XP_019948956.1PREDICTED:pre-B-cellleukemiatranscriptionfactor-interactingprotein1-likeisoformX6[Paralichthysolivaceus];XP_019948955.1PREDICTED:pre-B-cellleukemiatranscriptionfactor-interactingprotein1-likeisoformX5[Paralichthysolivaceus];XP_019948954.1PREDICTED:trichohyalin-likeisoformX4[Paralichthysolivaceus];XP_019948953.1PREDICTED:pre-B-cellleukemiatranscriptionfactor-interactingprotein1-likei…	XP_019948956.1 PREDICTED: pre-B-cell leukemia transcription factor-interacting protein 1-like isoform X6 [Paralichthys olivaceus];XP_019948955.1 PREDICTED: pre-B-cell leukemia transcription factor-interacting protein 1-like isoform X5 [Paralichthys olivace	6	2	2	2	2.5	104.15	28166000		22744000											Nuclear
XP_019949515.1	XP_019949515.1PREDICTED:rab11family-interactingprotein1-likeisoformX2[Paralichthysolivaceus];XP_019949514.1PREDICTED:rab11family-interactingprotein1-likeisoformX1[Paralichthysolivaceus]	XP_019949515.1 PREDICTED: rab11 family-interacting protein 1-like isoform X2 [Paralichthys olivaceus];XP_019949514.1 PREDICTED: rab11 family-interacting protein 1-like isoform X1 [Paralichthys olivaceus]	2	1	1	1	2.3	76.861	6859600		40575000									K12484(RAB11FIP1_2_5)	ko04144(Endocytosis)	Nuclear	PF09457(FIP domain);PF00168(C2 domain)
XP_019949776.1	XP_019949776.1PREDICTED:C-typemannosereceptor2[Paralichthysolivaceus]	XP_019949776.1 PREDICTED: C-type mannose receptor 2 [Paralichthys olivaceus]	1	2	2	2	5.2	70.634	33873000	45806000	55649000									K06560(MRC)	ko04145(Phagosome)	Extracellular	PF00040(Fibronectin type II domain);PF00059(Lectin C-type domain)
XP_019949875.1	XP_019949875.1PREDICTED:methyltransferase-likeprotein2-A[Paralichthysolivaceus]	XP_019949875.1 PREDICTED: methyltransferase-like protein 2-A [Paralichthys olivaceus]	1	1	1	1	5.1	44.48		12618000	13064000											Nuclear	PF13489(Methyltransferase domain)
XP_019950072.1	XP_019950072.1PREDICTED:signaltransducerandactivatoroftranscription5B-like[Paralichthysolivaceus];XP_019950071.1PREDICTED:signaltransducerandactivatoroftranscription5B-like[Paralichthysolivaceus]	XP_019950072.1 PREDICTED: signal transducer and activator of transcription 5B-like [Paralichthys olivaceus];XP_019950071.1 PREDICTED: signal transducer and activator of transcription 5B-like [Paralichthys olivaceus]	2	2	1	1	5.2	89.853		19390000	25203000								GO:0006355(BP:regulation of transcription, DNA-templated);GO:0007165(BP:signal transduction);GO:0005737(CC:cytoplasm);GO:0005634(CC:nucleus);GO:0003677(MF:DNA binding);GO:0003700(MF:DNA-binding transcription factor activity);GO:0004871(NA:NA)	K11224(STAT5B)	ko04630(JAK-STAT signaling pathway);ko04217(Necroptosis);ko04012(ErbB signaling pathway)	Cytoplasmic;Nuclear	PF02864(STAT protein, DNA binding domain);PF00017(SH2 domain);PF02865(STAT protein, protein interaction domain);PF01017(STAT protein, all-alpha domain)
XP_019950548.1	XP_019950548.1PREDICTED:phospholipid-transportingATPaseIG[Paralichthysolivaceus]	XP_019950548.1 PREDICTED: phospholipid-transporting ATPase IG [Paralichthys olivaceus]	1	2	2	2	3	113.92	5540400		13444000											PlasmaMembrane	PF13246(Cation transport ATPase (P-type));PF00122(E1-E2 ATPase);PF16209(Phospholipid-translocating ATPase N-terminal);PF16212(Phospholipid-translocating P-type ATPase C-terminal)
XP_019950601.1	XP_019950601.1PREDICTED:E3ubiquitin-proteinligaseTRIP12isoformX5[Paralichthysolivaceus];XP_019950599.1PREDICTED:E3ubiquitin-proteinligaseTRIP12isoformX4[Paralichthysolivaceus];XP_019950598.1PREDICTED:E3ubiquitin-proteinligaseTRIP12isoformX3[Paralichthysolivaceus];XP_019950597.1PREDICTED:E3ubiquitin-proteinligaseTRIP12isoformX2[Paralichthysolivaceus];XP_019950596.1PREDICTED:E3ubiquitin-proteinliga…	XP_019950601.1 PREDICTED: E3 ubiquitin-protein ligase TRIP12 isoform X5 [Paralichthys olivaceus];XP_019950599.1 PREDICTED: E3 ubiquitin-protein ligase TRIP12 isoform X4 [Paralichthys olivaceus];XP_019950598.1 PREDICTED: E3 ubiquitin-protein ligase TRIP12 i	9	5	5	5	4.3	224.36	43339000	35998000										K10590(TRIP12)	ko04120(Ubiquitin mediated proteolysis)	Nuclear	PF00632(HECT-domain (ubiquitin-transferase))
XP_019951012.1	XP_019951012.1PREDICTED:ADP-ribosylationfactor-likeprotein2[Paralichthysolivaceus]	XP_019951012.1 PREDICTED: ADP-ribosylation factor-like protein 2 [Paralichthys olivaceus]	1	2	2	2	12	20.805	19819000	13266000	17694000								GO:0007264(BP:small GTPase mediated signal transduction);GO:0005622(CC:intracellular);GO:0005525(MF:GTP binding)			Extracellular;Cytoplasmic	PF00025(ADP-ribosylation factor family)
XP_019951203.1	XP_019951203.1PREDICTED:butyrophilinsubfamily1memberA1-like[Paralichthysolivaceus]	XP_019951203.1 PREDICTED: butyrophilin subfamily 1 member A1-like [Paralichthys olivaceus]	1	1	1	1	3.1	53.315	22039000		19563000												PF00622(SPRY domain);PF07686(Immunoglobulin V-set domain)
XP_019951505.1	XP_019951505.1PREDICTED:FYVE,RhoGEFandPHdomain-containingprotein3-like[Paralichthysolivaceus]	XP_019951505.1 PREDICTED: FYVE, RhoGEF and PH domain-containing protein 3-like [Paralichthys olivaceus]	1	2	2	2	5	99.211		10603000	9228900									K05722(FGD3)	ko04810(Regulation of actin cytoskeleton)	Nuclear	PF00621(RhoGEF domain);PF01363(FYVE zinc finger);PF00169(PH domain)
XP_019952221.1	XP_019952221.1PREDICTED:serine/threonine-proteinphosphatase4regulatorysubunit1[Paralichthysolivaceus]	XP_019952221.1 PREDICTED: serine/threonine-protein phosphatase 4 regulatory subunit 1 [Paralichthys olivaceus]	1	1	1	1	1.4	112.82	9488600	12978000	14857000											Nuclear	PF15017(Putative WW-binding domain and destruction box)
XP_019953569.1	XP_019953569.1PREDICTED:receptorexpression-enhancingprotein5-like[Paralichthysolivaceus]	XP_019953569.1 PREDICTED: receptor expression-enhancing protein 5-like [Paralichthys olivaceus]	1	1	1	1	7.1	21.091		9802300	11497000								GO:0016020(CC:membrane)			PlasmaMembrane	PF03134(TB2/DP1, HVA22 family)
XP_019953698.1	XP_019953698.1PREDICTED:cohesinsubunitSA-1[Paralichthysolivaceus]	XP_019953698.1 PREDICTED: cohesin subunit SA-1 [Paralichthys olivaceus]	1	3	1	1	2.9	143.89		17808000	24733000									K06671(STAG1_2)	ko04113(Meiosis - yeast);ko04111(Cell cycle - yeast);ko04110(Cell cycle)	Nuclear	PF08514(STAG domain)
XP_019953937.1	XP_019953937.1PREDICTED:hemicentin-1[Paralichthysolivaceus]	XP_019953937.1 PREDICTED: hemicentin-1 [Paralichthys olivaceus]	1	1	1	1	0.3	607.26	11917000	5948900												Extracellular	PF12662(Complement Clr-like EGF-like);PF13927(Immunoglobulin domain);PF07679(Immunoglobulin I-set domain);PF00090(Thrombospondin type 1 domain);PF07645(Calcium-binding EGF domain);PF07474(G2F domain)
XP_019954351.1	XP_019954351.1PREDICTED:TATA-box-bindingprotein[Paralichthysolivaceus]	XP_019954351.1 PREDICTED: TATA-box-binding protein [Paralichthys olivaceus]	1	2	2	2	8.6	33.319	17951000	23696000	22750000								GO:0006402(BP:mRNA catabolic process);GO:0007369(BP:gastrulation);GO:0006352(BP:DNA-templated transcription, initiation);GO:0006366(BP:transcription by RNA polymerase II);GO:0003677(MF:DNA binding)	K03120(TBP)	ko03022(Basal transcription factors)	Nuclear	PF00352(Transcription factor TFIID (or TATA-binding protein, TBP))
XP_019954372.1	XP_019954372.1PREDICTED:pre-mRNA-splicingfactorATP-dependentRNAhelicasePRP16isoformX2[Paralichthysolivaceus];XP_019954371.1PREDICTED:pre-mRNA-splicingfactorATP-dependentRNAhelicasePRP16isoformX1[Paralichthysolivaceus]	XP_019954372.1 PREDICTED: pre-mRNA-splicing factor ATP-dependent RNA helicase PRP16 isoform X2 [Paralichthys olivaceus];XP_019954371.1 PREDICTED: pre-mRNA-splicing factor ATP-dependent RNA helicase PRP16 isoform X1 [Paralichthys olivaceus]	2	2	2	2	3	142.32		19112000	8958600									K12815(DHX38)	ko03040(Spliceosome)	Nuclear	PF04408(Helicase associated domain (HA2));PF00271(Helicase conserved C-terminal domain);PF00270(DEAD/DEAH box helicase);PF07717(Oligonucleotide/oligosaccharide-binding (OB)-fold)
XP_019954477.1	XP_019954477.1PREDICTED:cleavagestimulationfactorsubunit3[Paralichthysolivaceus]	XP_019954477.1 PREDICTED: cleavage stimulation factor subunit 3 [Paralichthys olivaceus]	1	3	3	3	8	82.514		80361000	125110000									K14408(CSTF3)	ko03015(mRNA surveillance pathway)	Cytoplasmic	PF05843(Suppressor of forked protein (Suf))
XP_019954537.1	XP_019954537.1PREDICTED:microsomalglutathioneS-transferase3[Paralichthysolivaceus]	XP_019954537.1 PREDICTED: microsomal glutathione S-transferase 3 [Paralichthys olivaceus]	1	3	3	3	25.5	16.77	16599000		21789000								GO:0016020(CC:membrane)	K00799(GST)	ko00983(Drug metabolism - other enzymes);ko00980(Metabolism of xenobiotics by cytochrome P450);ko00480(Glutathione metabolism);ko00982(Drug metabolism - cytochrome P450)	Extracellular;PlasmaMembrane	PF01124(MAPEG family)
XP_019954593.1	XP_019954593.1PREDICTED:lymphocyteantigen6G-like[Paralichthysolivaceus]	XP_019954593.1 PREDICTED: lymphocyte antigen 6G-like [Paralichthys olivaceus]	1	2	2	2	23.5	10.715	13887000	23139000												Extracellular
XP_019954804.1	XP_019954804.1PREDICTED:septin-5isoformX2[Paralichthysolivaceus];XP_019954803.1PREDICTED:septin-5isoformX1[Paralichthysolivaceus]	XP_019954804.1 PREDICTED: septin-5 isoform X2 [Paralichthys olivaceus];XP_019954803.1 PREDICTED: septin-5 isoform X1 [Paralichthys olivaceus]	2	3	2	1	15.6	43.207	9048600		11254000											Cytoplasmic;Nuclear	PF00735(Septin)
XP_019954959.1	XP_019954959.1PREDICTED:oxidoreductaseHTATIP2isoformX2[Paralichthysolivaceus];XP_019954957.1PREDICTED:oxidoreductaseHTATIP2isoformX1[Paralichthysolivaceus]	XP_019954959.1 PREDICTED: oxidoreductase HTATIP2 isoform X2 [Paralichthys olivaceus];XP_019954957.1 PREDICTED: oxidoreductase HTATIP2 isoform X1 [Paralichthys olivaceus]	2	1	1	1	9.3	26.378		13742000	12134000											Cytoplasmic	PF13460(NAD(P)H-binding)
XP_019955227.1	XP_019955227.1PREDICTED:glutaminasekidneyisoform,mitochondrialisoformX1[Paralichthysolivaceus];XP_019955228.1PREDICTED:glutaminasekidneyisoform,mitochondrialisoformX2[Paralichthysolivaceus]	XP_019955227.1 PREDICTED: glutaminase kidney isoform, mitochondrial isoform X1 [Paralichthys olivaceus];XP_019955228.1 PREDICTED: glutaminase kidney isoform, mitochondrial isoform X2 [Paralichthys olivaceus]	2	1	1	1	4.8	62.752		12560000	53228000									K01425(glsA)	ko00471(D-Glutamine and D-glutamate metabolism);ko00250(Alanine, aspartate and glutamate metabolism);ko00220(Arginine biosynthesis);ko02020(Two-component system)	Extracellular;Mitochondrial	PF04960(Glutaminase)
XP_019955808.1	XP_019955808.1PREDICTED:LOWQUALITYPROTEIN:echinodermmicrotubule-associatedprotein-like3[Paralichthysolivaceus]	XP_019955808.1 PREDICTED: LOW QUALITY PROTEIN: echinoderm microtubule-associated protein-like 3 [Paralichthys olivaceus]	1	3	3	3	3.8	109.49	8748100	18825000	24409000											Nuclear	PF00400(WD domain, G-beta repeat);PF03451(HELP motif)
XP_019955913.1	XP_019955913.1PREDICTED:uncharacterizedproteinLOC109637788[Paralichthysolivaceus]	XP_019955913.1 PREDICTED: uncharacterized protein LOC109637788 [Paralichthys olivaceus]	1	1	1	1	15.1	24.613		21154000	12762000											Extracellular	PF11032(ApoM domain)
XP_019956272.1	XP_019956272.1PREDICTED:TBC1domainfamilymember4isoformX2[Paralichthysolivaceus];XP_019956271.1PREDICTED:TBC1domainfamilymember4isoformX1[Paralichthysolivaceus]	XP_019956272.1 PREDICTED: TBC1 domain family member 4 isoform X2 [Paralichthys olivaceus];XP_019956271.1 PREDICTED: TBC1 domain family member 4 isoform X1 [Paralichthys olivaceus]	2	1	1	1	5.8	28.084	17153000	13476000	13314000											Extracellular;Cytoplasmic;Nuclear	PF00566(Rab-GTPase-TBC domain)
XP_019956664.1	XP_019956664.1PREDICTED:zincfingerCCHCdomain-containingprotein8[Paralichthysolivaceus]	XP_019956664.1 PREDICTED: zinc finger CCHC domain-containing protein 8 [Paralichthys olivaceus]	1	1	1	1	1.7	83.375		5967000	15199000											Nuclear	PF04046(PSP)
XP_019956665.1	XP_019956665.1PREDICTED:hyaluronanandproteoglycanlinkprotein1-like[Paralichthysolivaceus]	XP_019956665.1 PREDICTED: hyaluronan and proteoglycan link protein 1-like [Paralichthys olivaceus]	1	2	2	2	10	38.043	17400000	10362000												Extracellular	PF00193(Extracellular link domain);PF07686(Immunoglobulin V-set domain)
XP_019956799.1	XP_019956799.1PREDICTED:calciumuniporterregulatorysubunitMCUb,mitochondrial-like[Paralichthysolivaceus]	XP_019956799.1 PREDICTED: calcium uniporter regulatory subunit MCUb, mitochondrial-like [Paralichthys olivaceus]	1	4	4	4	15.5	38.511	36087000	24965000	25242000											Mitochondrial	PF04678(Mitochondrial calcium uniporter)
XP_019957250.1	XP_019957250.1PREDICTED:phosphopantothenate--cysteineligase[Paralichthysolivaceus]	XP_019957250.1 PREDICTED: phosphopantothenate--cysteine ligase [Paralichthys olivaceus]	1	2	2	2	11.2	35.425	53328000	41151000	24076000								GO:0016874(MF:ligase activity)	K01922(PPCS)	ko00770(Pantothenate and CoA biosynthesis)	Mitochondrial	PF04127(DNA / pantothenate metabolism flavoprotein)
XP_019957310.1	XP_019957310.1PREDICTED:cAMP-dependentproteinkinasetypeI-betaregulatorysubunit[Paralichthysolivaceus]	XP_019957310.1 PREDICTED: cAMP-dependent protein kinase type I-beta regulatory subunit [Paralichthys olivaceus]	1	5	2	2	19.5	42.945		20597000	7700700								GO:0045859(BP:regulation of protein kinase activity);GO:0005952(CC:cAMP-dependent protein kinase complex);GO:0030552(MF:cAMP binding);GO:0008603(MF:cAMP-dependent protein kinase regulator activity);GO:0016301(MF:kinase activity)			Cytoplasmic;Nuclear	PF02197(Regulatory subunit of type II PKA R-subunit);PF00027(Cyclic nucleotide-binding domain)
XP_019957722.1	XP_019957722.1PREDICTED:carnitineO-palmitoyltransferase1,liverisoform-likeisoformX2[Paralichthysolivaceus];XP_019957721.1PREDICTED:carnitineO-palmitoyltransferase1,liverisoform-likeisoformX1[Paralichthysolivaceus];XP_019957720.1PREDICTED:carnitineO-palmitoyltransferase1,liverisoform-likeisoformX1[Paralichthysolivaceus]	XP_019957722.1 PREDICTED: carnitine O-palmitoyltransferase 1, liver isoform-like isoform X2 [Paralichthys olivaceus];XP_019957721.1 PREDICTED: carnitine O-palmitoyltransferase 1, liver isoform-like isoform X1 [Paralichthys olivaceus];XP_019957720.1 PREDICT	3	4	4	4	6.1	88.305		26515000	23876000								GO:0016021(CC:integral component of membrane);GO:0016746(MF:transferase activity, transferring acyl groups)	K08765(CPT1A)	ko00071(Fatty acid degradation);ko04152(AMPK signaling pathway)	Mitochondrial	PF16484(Carnitine O-palmitoyltransferase N-terminus);PF00755(Choline/Carnitine o-acyltransferase)
XP_019957785.1	XP_019957785.1PREDICTED:core-bindingfactorsubunitbetaisoformX5[Paralichthysolivaceus];XP_019957784.1PREDICTED:core-bindingfactorsubunitbetaisoformX4[Paralichthysolivaceus];XP_019957783.1PREDICTED:core-bindingfactorsubunitbetaisoformX4[Paralichthysolivaceus];XP_019957782.1PREDICTED:core-bindingfactorsubunitbetaisoformX3[Paralichthysolivaceus];XP_019957781.1PREDICTED:core-bindingfactorsubunitbetais…	XP_019957785.1 PREDICTED: core-binding factor subunit beta isoform X5 [Paralichthys olivaceus];XP_019957784.1 PREDICTED: core-binding factor subunit beta isoform X4 [Paralichthys olivaceus];XP_019957783.1 PREDICTED: core-binding factor subunit beta isoform	7	2	2	2	17.9	17.218	16997000		21494000								GO:0045214(BP:sarcomere organization);GO:0006357(BP:regulation of transcription by RNA polymerase II);GO:0030097(BP:hemopoiesis);GO:0048769(BP:sarcomerogenesis);GO:0060047(BP:heart contraction);GO:0016513(CC:core-binding factor complex);GO:0030018(CC:Z disc);GO:0003712(MF:transcription coregulator activity);GO:0003677(MF:DNA binding);GO:0046982(MF:protein heterodimerization activity);GO:0001076(N…			Cytoplasmic	PF02312(Core binding factor beta subunit)
XP_019958213.1	XP_019958213.1PREDICTED:proteinCutAhomologisoformX2[Paralichthysolivaceus];XP_019958212.1PREDICTED:proteinCutAhomologisoformX1[Paralichthysolivaceus];XP_019958211.1PREDICTED:proteinCutAhomologisoformX1[Paralichthysolivaceus]	XP_019958213.1 PREDICTED: protein CutA homolog isoform X2 [Paralichthys olivaceus];XP_019958212.1 PREDICTED: protein CutA homolog isoform X1 [Paralichthys olivaceus];XP_019958211.1 PREDICTED: protein CutA homolog isoform X1 [Paralichthys olivaceus]	3	1	1	1	16.6	15.874		25315000	27012000											Mitochondrial	PF03091(CutA1 divalent ion tolerance protein)
XP_019958633.1	XP_019958633.1PREDICTED:histone-lysineN-methyltransferasesetd3[Paralichthysolivaceus];XP_019958632.1PREDICTED:histone-lysineN-methyltransferasesetd3[Paralichthysolivaceus]	XP_019958633.1 PREDICTED: histone-lysine N-methyltransferase setd3 [Paralichthys olivaceus];XP_019958632.1 PREDICTED: histone-lysine N-methyltransferase setd3 [Paralichthys olivaceus]	2	3	3	3	4.9	68.858		30349000	36905000											Cytoplasmic;Nuclear	PF00856(SET domain);PF09273(Rubisco LSMT substrate-binding)
XP_019958921.1	XP_019958921.1PREDICTED:15kDaselenoprotein[Paralichthysolivaceus]	XP_019958921.1 PREDICTED: 15 kDa selenoprotein [Paralichthys olivaceus]	1	1	1	1	10.5	17.159		56387000	43747000											Extracellular	PF08806(Sep15/SelM redox domain)
XP_019959345.1	XP_019959345.1PREDICTED:ADP-ribosylationfactor-likeprotein9[Paralichthysolivaceus]	XP_019959345.1 PREDICTED: ADP-ribosylation factor-like protein 9 [Paralichthys olivaceus]	1	2	2	2	8.1	29.191		7625400	8399200											Cytoplasmic;Nuclear	PF00025(ADP-ribosylation factor family)
XP_019959466.1	XP_019959466.1PREDICTED:inosine-uridinepreferringnucleosidehydrolase-like[Paralichthysolivaceus];XP_019959465.1PREDICTED:inosine-uridinepreferringnucleosidehydrolase-like[Paralichthysolivaceus]	XP_019959466.1 PREDICTED: inosine-uridine preferring nucleoside hydrolase-like [Paralichthys olivaceus];XP_019959465.1 PREDICTED: inosine-uridine preferring nucleoside hydrolase-like [Paralichthys olivaceus]	2	2	2	1	7.5	35.224	23565000	49688000	47626000								GO:0006152(BP:purine nucleoside catabolic process);GO:0005829(CC:cytosol);GO:0008477(MF:purine nucleosidase activity)			Cytoplasmic	PF01156(Inosine-uridine preferring nucleoside hydrolase)
XP_019959470.1	XP_019959470.1PREDICTED:calcium-bindingprotein39-like[Paralichthysolivaceus]	XP_019959470.1 PREDICTED: calcium-binding protein 39-like [Paralichthys olivaceus]	1	3	1	1	8.1	38.607	14135000	22864000										K08272(CAB39)	ko04152(AMPK signaling pathway);ko04150(mTOR signaling pathway)	Nuclear	PF08569(Mo25-like)
XP_019959917.1	XP_019959917.1PREDICTED:ras-relatedC3botulinumtoxinsubstrate3isoformX2[Paralichthysolivaceus];XP_019959916.1PREDICTED:ras-relatedC3botulinumtoxinsubstrate3isoformX1[Paralichthysolivaceus];XP_019933701.1PREDICTED:ras-relatedC3botulinumtoxinsubstrate3-like,partial[Paralichthysolivaceus]	XP_019959917.1 PREDICTED: ras-related C3 botulinum toxin substrate 3 isoform X2 [Paralichthys olivaceus];XP_019959916.1 PREDICTED: ras-related C3 botulinum toxin substrate 3 isoform X1 [Paralichthys olivaceus]	3	7	1	1	48.5	19.005	14303000	21638000	23475000								GO:0022604(BP:regulation of cell morphogenesis);GO:0048812(BP:neuron projection morphogenesis);GO:0060284(BP:regulation of cell development);GO:0007264(BP:small GTPase mediated signal transduction);GO:0045785(BP:positive regulation of cell adhesion);GO:0031532(BP:actin cytoskeleton reorganization);GO:0050905(BP:neuromuscular process);GO:0043005(CC:neuron projection);GO:0044424(CC:intracellular pa…			Extracellular;Cytoplasmic	PF00071(Ras family)
XP_019960318.1	XP_019960318.1PREDICTED:tumornecrosisfactoralpha-inducedprotein2[Paralichthysolivaceus]	XP_019960318.1 PREDICTED: tumor necrosis factor alpha-induced protein 2 [Paralichthys olivaceus]	1	10	10	10	24.3	75.669	347420000	7434200												Cytoplasmic;Nuclear	PF06046(Exocyst complex component Sec6)
XP_019960532.1	XP_019960532.1PREDICTED:G-protein-signalingmodulator1-like[Paralichthysolivaceus]	XP_019960532.1 PREDICTED: G-protein-signaling modulator 1-like [Paralichthys olivaceus]	1	4	4	4	14.3	37.878	38823000	34155000												Nuclear	PF02188(GoLoco motif)
XP_019960567.1	XP_019960567.1PREDICTED:basementmembrane-specificheparansulfateproteoglycancoreprotein[Paralichthysolivaceus]	XP_019960567.1 PREDICTED: basement membrane-specific heparan sulfate proteoglycan core protein [Paralichthys olivaceus]	1	6	6	6	3.9	277.43	51013000	41265000	59161000									K06255(HSPG2)	ko04512(ECM-receptor interaction)	Extracellular	PF00052(Laminin B (Domain IV));PF07679(Immunoglobulin I-set domain);PF00057(Low-density lipoprotein receptor domain class A);PF00625(Guanylate kinase);PF00047(Immunoglobulin domain);PF13927(Immunoglobulin domain);PF00053(Laminin EGF domain)
XP_019960569.1	XP_019960569.1PREDICTED:tyrosine-proteinphosphatasenon-receptortype12-like,partial[Paralichthysolivaceus]	XP_019960569.1 PREDICTED: tyrosine-protein phosphatase non-receptor type 12-like, partial [Paralichthys olivaceus]	1	1	1	1	2	82.863	9957600	11298000												Nuclear	PF00102(Protein-tyrosine phosphatase)
XP_019960730.1	XP_019960730.1PREDICTED:hemopexin-like[Paralichthysolivaceus]	XP_019960730.1 PREDICTED: hemopexin-like [Paralichthys olivaceus]	1	20	1	1	62.6	48.855		13350000	13646000								GO:0046872(MF:metal ion binding)			Extracellular;Cytoplasmic	PF00045(Hemopexin)
XP_019960853.1	XP_019960853.1PREDICTED:SNARE-associatedproteinSnapin[Paralichthysolivaceus]	XP_019960853.1 PREDICTED: SNARE-associated protein Snapin [Paralichthys olivaceus]	1	1	1	1	10.9	14.492	14903000	10213000									GO:0006886(BP:intracellular protein transport);GO:0031083(CC:BLOC-1 complex)			Extracellular;Cytoplasmic;Nuclear	PF14712(Snapin/Pallidin)
XP_019961326.1	XP_019961326.1PREDICTED:uncharacterizedproteinLOC109641331,partial[Paralichthysolivaceus]	XP_019961326.1 PREDICTED: uncharacterized protein LOC109641331, partial [Paralichthys olivaceus]	1	3	3	3	2.8	148.39		13673000	51959000											Cytoplasmic;Nuclear	PF00008(EGF-like domain);PF00004(ATPase family associated with various cellular activities (AAA));PF02210(Laminin G domain);PF12037(Domain of unknown function (DUF3523));PF12661(Human growth factor-like EGF)
XP_019961505.1	XP_019961505.1PREDICTED:hsp70-bindingprotein1[Paralichthysolivaceus];XP_019961504.1PREDICTED:hsp70-bindingprotein1[Paralichthysolivaceus]	XP_019961505.1 PREDICTED: hsp70-binding protein 1 [Paralichthys olivaceus];XP_019961504.1 PREDICTED: hsp70-binding protein 1 [Paralichthys olivaceus]	2	2	2	2	7.5	37.399	27969000		17796000									K09562(HSPBP1)	ko04141(Protein processing in endoplasmic reticulum)	Extracellular;Cytoplasmic	PF08609(Nucleotide exchange factor Fes1)
XP_019961697.1	XP_019961697.1PREDICTED:monocarboxylatetransporter1-like[Paralichthysolivaceus]	XP_019961697.1 PREDICTED: monocarboxylate transporter 1-like [Paralichthys olivaceus]	1	1	1	1	2.9	52.94	35974000	32237000	47800000								GO:0035873(BP:lactate transmembrane transport);GO:0005887(CC:integral component of plasma membrane);GO:0015129(MF:lactate transmembrane transporter activity)			PlasmaMembrane	PF07690(Major Facilitator Superfamily)
XP_019961720.1	XP_019961720.1PREDICTED:serine/threonine-proteinphosphatase2A55kDaregulatorysubunitBalphaisoform-like[Paralichthysolivaceus]	XP_019961720.1 PREDICTED: serine/threonine-protein phosphatase 2A 55 kDa regulatory subunit B alpha isoform-like [Paralichthys olivaceus]	1	4	3	2	11.7	51.446	15264000	16757000									GO:0043065(BP:positive regulation of apoptotic process);GO:0016021(CC:integral component of membrane);GO:0000159(CC:protein phosphatase type 2A complex);GO:0005740(CC:mitochondrial envelope);GO:0034047(NA:NA)	K04354(PPP2R2)	ko04151(PI3K-Akt signaling pathway);ko04390(Hippo signaling pathway);ko04111(Cell cycle - yeast);ko04071(Sphingolipid signaling pathway);ko04152(AMPK signaling pathway);ko03015(mRNA surveillance pathway);ko04391(Hippo signaling pathway - fly);ko04530(Tight junction)	Nuclear
XP_019962399.1	XP_019962399.1PREDICTED:oligoribonuclease,mitochondrialisoformX2[Paralichthysolivaceus];XP_019962398.1PREDICTED:oligoribonuclease,mitochondrialisoformX1[Paralichthysolivaceus]	XP_019962399.1 PREDICTED: oligoribonuclease, mitochondrial isoform X2 [Paralichthys olivaceus];XP_019962398.1 PREDICTED: oligoribonuclease, mitochondrial isoform X1 [Paralichthys olivaceus]	2	1	1	1	5.6	30.978		30367000	16699000								GO:0003676(MF:nucleic acid binding);GO:0016788(MF:hydrolase activity, acting on ester bonds)	K13288(orn)	ko03008(Ribosome biogenesis in eukaryotes)	Mitochondrial;Nuclear	PF00929(Exonuclease)
XP_019962533.1	XP_019962533.1PREDICTED:proteinPOF1BisoformX3[Paralichthysolivaceus];XP_019962532.1PREDICTED:proteinPOF1BisoformX2[Paralichthysolivaceus];XP_019962531.1PREDICTED:proteinPOF1BisoformX1[Paralichthysolivaceus]	XP_019962533.1 PREDICTED: protein POF1B isoform X3 [Paralichthys olivaceus];XP_019962532.1 PREDICTED: protein POF1B isoform X2 [Paralichthys olivaceus];XP_019962531.1 PREDICTED: protein POF1B isoform X1 [Paralichthys olivaceus]	3	1	1	1	1.8	64.387	29639000		15109000											Nuclear
XP_019962719.1	XP_019962719.1PREDICTED:Gprotein-coupledreceptorkinase6[Paralichthysolivaceus]	XP_019962719.1 PREDICTED: G protein-coupled receptor kinase 6 [Paralichthys olivaceus]	1	1	1	1	2.9	62.848	14946000	30741000									GO:0016310(BP:phosphorylation);GO:0004674(MF:protein serine/threonine kinase activity);GO:0000166(MF:nucleotide binding)	K08291(GRK4_5_6)	ko04144(Endocytosis);ko04341(Hedgehog signaling pathway - fly)	Cytoplasmic;Nuclear	PF00069(Protein kinase domain);PF00615(Regulator of G protein signaling domain)
XP_019962771.1	XP_019962771.1PREDICTED:proteinGPR108[Paralichthysolivaceus]	XP_019962771.1 PREDICTED: protein GPR108 [Paralichthys olivaceus]	1	4	4	4	9.2	64.074	35011000	24799000									GO:0016021(CC:integral component of membrane)			PlasmaMembrane	PF06814(Lung seven transmembrane receptor)
XP_019963027.1	XP_019963027.1PREDICTED:rho-associatedproteinkinase1isoformX2[Paralichthysolivaceus];XP_019963018.1PREDICTED:rho-associatedproteinkinase1isoformX1[Paralichthysolivaceus]	XP_019963027.1 PREDICTED: rho-associated protein kinase 1 isoform X2 [Paralichthys olivaceus];XP_019963018.1 PREDICTED: rho-associated protein kinase 1 isoform X1 [Paralichthys olivaceus]	2	10	10	10	8	158.67	30877000	65433000	33117000									K04514(ROCK1)	ko04530(Tight junction);ko04350(TGF-beta signaling pathway);ko04024(cAMP signaling pathway);ko04810(Regulation of actin cytoskeleton);ko04071(Sphingolipid signaling pathway);ko04510(Focal adhesion);ko04022(cGMP-PKG signaling pathway)	Nuclear	PF08912(Rho Binding);PF00069(Protein kinase domain)
XP_019963129.1	XP_019963129.1PREDICTED:exosomecomplexexonucleaseRRP44[Paralichthysolivaceus]	XP_019963129.1 PREDICTED: exosome complex exonuclease RRP44 [Paralichthys olivaceus]	1	3	3	3	5.8	107.65		60074000	88006000									K12585(DIS3)	ko03018(RNA degradation)	Nuclear	PF00773(RNB domain);PF17215(S1 domain);PF13638(PIN domain);PF17216(Rrp44-like cold shock domain)
XP_019963354.1	XP_019963354.1PREDICTED:serine/threonine-proteinphosphatase4catalyticsubunit[Paralichthysolivaceus]	XP_019963354.1 PREDICTED: serine/threonine-protein phosphatase 4 catalytic subunit [Paralichthys olivaceus]	1	3	1	1	9	35.577	16239000	24412000	40491000								GO:0006470(BP:protein dephosphorylation);GO:0004721(MF:phosphoprotein phosphatase activity)			Cytoplasmic	PF00149(Calcineurin-like phosphoesterase)
XP_019963362.1	XP_019963362.1PREDICTED:acyl-CoAsynthetasefamilymember2,mitochondrial-like[Paralichthysolivaceus]	XP_019963362.1 PREDICTED: acyl-CoA synthetase family member 2, mitochondrial-like [Paralichthys olivaceus]	1	2	2	2	18.5	22.036	51008000		55872000								GO:0008152(BP:metabolic process);GO:0003824(MF:catalytic activity)			Cytoplasmic	PF13193(AMP-binding enzyme C-terminal domain);PF00501(AMP-binding enzyme)
XP_019963564.1	XP_019963564.1PREDICTED:beta-catenin-likeprotein1,partial[Paralichthysolivaceus]	XP_019963564.1 PREDICTED: beta-catenin-like protein 1, partial [Paralichthys olivaceus]	1	4	4	4	13.3	46.792		19944000	26287000									K12864(CTNNBL1)	ko03040(Spliceosome)	Cytoplasmic	PF08216(Catenin-beta-like, Arm-motif containing nuclear)
XP_019963803.1	XP_019963803.1PREDICTED:5'-3'exoribonuclease1[Paralichthysolivaceus]	XP_019963803.1 PREDICTED: 5-3 exoribonuclease 1 [Paralichthys olivaceus]	1	2	2	2	2.1	193.13	17597000	18827000	13276000									K12618(XRN1)	ko03008(Ribosome biogenesis in eukaryotes);ko03018(RNA degradation)	Nuclear	PF03159(XRN 5'-3' exonuclease N-terminus)
XP_019963966.1	XP_019963966.1PREDICTED:LETM1andEF-handdomain-containingprotein1,mitochondrialisoformX4[Paralichthysolivaceus];XP_019963965.1PREDICTED:LETM1andEF-handdomain-containingprotein1,mitochondrialisoformX3[Paralichthysolivaceus];XP_019963964.1PREDICTED:LETM1andEF-handdomain-containingprotein1,mitochondrialisoformX2[Paralichthysolivaceus];XP_019963963.1PREDICTED:LETM1andEF-handdomain-containingprotein1,m…	XP_019963966.1 PREDICTED: LETM1 and EF-hand domain-containing protein 1, mitochondrial isoform X4 [Paralichthys olivaceus];XP_019963965.1 PREDICTED: LETM1 and EF-hand domain-containing protein 1, mitochondrial isoform X3 [Paralichthys olivaceus];XP_0199639	4	1	1	1	1.6	86.059	7009900		11645000									K17800(LETM1)	ko04139(Mitophagy - yeast)	Cytoplasmic;Mitochondrial;Nuclear	PF07766(LETM1-like protein)
XP_019964072.1	XP_019964072.1PREDICTED:chargedmultivesicularbodyprotein6[Paralichthysolivaceus]	XP_019964072.1 PREDICTED: charged multivesicular body protein 6 [Paralichthys olivaceus]	1	1	1	1	12.8	23.69		8371300	24908000								GO:0007034(BP:vacuolar transport);GO:0005622(CC:intracellular)	K12195(CHMP6)	ko04217(Necroptosis);ko04144(Endocytosis)	Cytoplasmic;Nuclear	PF03357(Snf7)
XP_019964796.1	XP_019964796.1PREDICTED:microtubule-associatedproteinRP/EBfamilymember3-like[Paralichthysolivaceus];XP_019964794.1PREDICTED:microtubule-associatedproteinRP/EBfamilymember3-like[Paralichthysolivaceus];XP_019964793.1PREDICTED:microtubule-associatedproteinRP/EBfamilymember3-like[Paralichthysolivaceus];XP_019964792.1PREDICTED:microtubule-associatedproteinRP/EBfamilymember3-like[Paralichthysolivaceus]…	XP_019964796.1 PREDICTED: microtubule-associated protein RP/EB family member 3-like [Paralichthys olivaceus];XP_019964794.1 PREDICTED: microtubule-associated protein RP/EB family member 3-like [Paralichthys olivaceus];XP_019964793.1 PREDICTED: microtubule-	9	2	1	1	8	29.908		9685000	12704000											Cytoplasmic;Nuclear	PF03271(EB1-like C-terminal motif);PF00307(Calponin homology (CH) domain)
XP_019964890.1	XP_019964890.1PREDICTED:histoneH3.3-like[Paralichthysolivaceus]	XP_019964890.1 PREDICTED: histone H3.3-like [Paralichthys olivaceus]	1	1	1	1	5.4	16.819	9061400	30897000									GO:0005694(CC:chromosome);GO:0005488(MF:binding)			Nuclear	PF00125(Core histone H2A/H2B/H3/H4)
XP_019964925.1	XP_019964925.1PREDICTED:integrinalpha-M-like[Paralichthysolivaceus]	XP_019964925.1 PREDICTED: integrin alpha-M-like [Paralichthys olivaceus]	1	28	3	3	31.8	125.69		31084000	76717000								GO:0007229(BP:integrin-mediated signaling pathway);GO:0007155(BP:cell adhesion);GO:0008305(CC:integrin complex)	K06461(ITGAM)	ko04810(Regulation of actin cytoskeleton);ko04145(Phagosome);ko04015(Rap1 signaling pathway);ko04514(Cell adhesion molecules)	PlasmaMembrane	PF01839(FG-GAP repeat);PF08441(Integrin alpha);PF00092(von Willebrand factor type A domain)
XP_019965304.1	XP_019965304.1PREDICTED:signalrecognitionparticle19kDaprotein[Paralichthysolivaceus]	XP_019965304.1 PREDICTED: signal recognition particle 19 kDa protein [Paralichthys olivaceus]	1	2	2	2	17.7	16.145	3684700		23983000								GO:0006614(BP:SRP-dependent cotranslational protein targeting to membrane);GO:0048500(CC:signal recognition particle);GO:0008312(MF:7S RNA binding)	K03105(SRP19)	ko03060(Protein export)	Cytoplasmic;Nuclear	PF01922(SRP19 protein)
XP_019965592.1	XP_019965592.1PREDICTED:U2smallnuclearribonucleoproteinB''[Paralichthysolivaceus]	XP_019965592.1 PREDICTED: U2 small nuclear ribonucleoprotein B [Paralichthys olivaceus]	1	1	1	1	7.8	24.495	27564000	40386000	51943000								GO:0000398(BP:mRNA splicing, via spliceosome);GO:0019013(CC:viral nucleocapsid);GO:0017069(MF:snRNA binding);GO:0000166(MF:nucleotide binding);GO:0030529(NA:NA)	K11094(SNRPB2)	ko03040(Spliceosome)	Cytoplasmic;Mitochondrial;Nuclear	PF00076(RNA recognition motif. (a.k.a. RRM, RBD, or RNP domain))
XP_019966043.1	XP_019966043.1PREDICTED:H/ACAribonucleoproteincomplexsubunit3[Paralichthysolivaceus]	XP_019966043.1 PREDICTED: H/ACA ribonucleoprotein complex subunit 3 [Paralichthys olivaceus]	1	1	1	1	15.6	7.4575	38135000	35790000									GO:0060215(BP:primitive hemopoiesis);GO:1904874(BP:positive regulation of telomerase RNA localization to Cajal body);GO:0007004(BP:telomere maintenance via telomerase);GO:0031120(BP:snRNA pseudouridine synthesis);GO:0031118(BP:rRNA pseudouridine synthesis);GO:0019013(CC:viral nucleocapsid);GO:0031429(CC:box H/ACA snoRNP complex);GO:0090661(CC:box H/ACA telomerase RNP complex);GO:0072589(CC:box H/…	K11130(NOP10)	ko03008(Ribosome biogenesis in eukaryotes)	Nuclear	PF04135(Nucleolar RNA-binding protein, Nop10p family)
XP_019966082.1	XP_019966082.1PREDICTED:glutamatedehydrogenase1,mitochondrial[Paralichthysolivaceus]	XP_019966082.1 PREDICTED: glutamate dehydrogenase 1, mitochondrial [Paralichthys olivaceus]	1	14	2	2	37.6	43.028		34932000	25906000											Mitochondrial	PF02812(Glu/Leu/Phe/Val dehydrogenase, dimerisation domain);PF00208(Glutamate/Leucine/Phenylalanine/Valine dehydrogenase)
XP_019966497.1	XP_019966497.1PREDICTED:nuclearporecomplexproteinNup98-Nup96,partial[Paralichthysolivaceus]	XP_019966497.1 PREDICTED: nuclear pore complex protein Nup98-Nup96, partial [Paralichthys olivaceus]	1	3	3	3	3.1	184.03		35008000	46885000									K14297(NUP98)	ko03013(RNA transport)	Nuclear	PF13634(Nucleoporin FG repeat region);PF04096(Nucleoporin autopeptidase);PF12110(Nuclear protein 96)
XP_019966666.1	XP_019966666.1PREDICTED:coagulationfactorVII-like[Paralichthysolivaceus]	XP_019966666.1 PREDICTED: coagulation factor VII-like [Paralichthys olivaceus]	1	1	1	1	2.5	49.219		24884000	19446000											Extracellular	PF00008(EGF-like domain);PF00089(Trypsin);PF14670(Coagulation Factor Xa inhibitory site);PF00594(Vitamin K-dependent carboxylation/gamma-carboxyglutamic (GLA) domain)
XP_019966822.1	XP_019966822.1PREDICTED:exportin-1-like,partial[Paralichthysolivaceus]	XP_019966822.1 PREDICTED: exportin-1-like, partial [Paralichthys olivaceus]	1	4	2	2	20.3	34.223		18221000	18847000								GO:0006886(BP:intracellular protein transport);GO:0005622(CC:intracellular);GO:0008536(MF:Ran GTPase binding)	K14290(XPO1)	ko04013(MAPK signaling pathway - fly);ko03008(Ribosome biogenesis in eukaryotes);ko03013(RNA transport)	Nuclear	PF08389(Exportin 1-like protein);PF03810(Importin-beta N-terminal domain)
XP_019966850.1	XP_019966850.1PREDICTED:TRMT1-likeprotein,partial[Paralichthysolivaceus]	XP_019966850.1 PREDICTED: TRMT1-like protein, partial [Paralichthys olivaceus]	1	3	3	3	9.7	53.756		26718000	31868000								GO:0030488(BP:tRNA methylation);GO:0046872(MF:metal ion binding);GO:0004809(MF:tRNA (guanine-N2-)-methyltransferase activity);GO:0003723(MF:RNA binding)			Cytoplasmic;Mitochondrial	PF02005(N2,N2-dimethylguanosine tRNA methyltransferase)
XP_019967093.1	XP_019967093.1PREDICTED:microtubule-associatedprotein1B-like,partial[Paralichthysolivaceus]	XP_019967093.1 PREDICTED: microtubule-associated protein 1B-like, partial [Paralichthys olivaceus]	1	2	2	2	2.5	132.48		12108000	17170000											Nuclear
XP_019967098.1	XP_019967098.1PREDICTED:dyneinlightchainTctex-type3-like[Paralichthysolivaceus]	XP_019967098.1 PREDICTED: dynein light chain Tctex-type 3-like [Paralichthys olivaceus]	1	1	1	1	8.8	12.619	34420000		23834000											Extracellular	PF03645(Tctex-1 family)
XP_019967332.1	XP_019967332.1PREDICTED:TBC1domainfamilymember13[Paralichthysolivaceus]	XP_019967332.1 PREDICTED: TBC1 domain family member 13 [Paralichthys olivaceus]	1	1	1	1	2.8	46.87	16771000	21961000												Cytoplasmic;Nuclear	PF00566(Rab-GTPase-TBC domain)
XP_019967406.1	XP_019967406.1PREDICTED:Golgireassembly-stackingprotein2-like[Paralichthysolivaceus];XP_019945502.1PREDICTED:Golgireassembly-stackingprotein2[Paralichthysolivaceus]	XP_019967406.1 PREDICTED: Golgi reassembly-stacking protein 2-like [Paralichthys olivaceus]	2	4	4	4	16	45.643		16079000	28531000											Nuclear	PF04495(GRASP55/65 PDZ-like domain)
XP_019967469.1	XP_019967469.1PREDICTED:AHreceptor-interactingprotein[Paralichthysolivaceus]	XP_019967469.1 PREDICTED: AH receptor-interacting protein [Paralichthys olivaceus]	1	3	3	3	14.1	38.423		20479000	25588000								GO:0006457(BP:protein folding)			Cytoplasmic	PF00254(FKBP-type peptidyl-prolyl cis-trans isomerase)
XP_019967662.1	XP_019967662.1PREDICTED:myosinlightchainkinase,smoothmuscle-like,partial[Paralichthysolivaceus]	XP_019967662.1 PREDICTED: myosin light chain kinase, smooth muscle-like, partial [Paralichthys olivaceus]	1	2	2	2	8.8	36.84		34037000	44424000											Nuclear	PF07679(Immunoglobulin I-set domain)
XP_019967893.1	XP_019967893.1PREDICTED:long-chain-fatty-acid--CoAligase4-like[Paralichthysolivaceus];XP_019967820.1PREDICTED:long-chain-fatty-acid--CoAligase4-like[Paralichthysolivaceus]	XP_019967893.1 PREDICTED: long-chain-fatty-acid--CoA ligase 4-like [Paralichthys olivaceus];XP_019967820.1 PREDICTED: long-chain-fatty-acid--CoA ligase 4-like [Paralichthys olivaceus]	2	1	1	1	2	79.093	14918000	10625000										K01897(ACSL)	ko02024(Quorum sensing);ko00071(Fatty acid degradation);ko04216(Ferroptosis);ko00061(Fatty acid biosynthesis);ko04146(Peroxisome)	Cytoplasmic	PF00501(AMP-binding enzyme)
XP_019968703.1	XP_019968703.1PREDICTED:retinoblastoma-bindingprotein5,partial[Paralichthysolivaceus]	XP_019968703.1 PREDICTED: retinoblastoma-binding protein 5, partial [Paralichthys olivaceus]	1	4	4	4	13.4	40.916		14793000	11826000											Cytoplasmic	PF00400(WD domain, G-beta repeat)
XP_019968746.1	XP_019968746.1PREDICTED:RNA3'-terminalphosphatecyclase,partial[Paralichthysolivaceus]	XP_019968746.1 PREDICTED: RNA 3-terminal phosphate cyclase, partial [Paralichthys olivaceus]	1	1	1	1	3.2	37.288	17404000	10291000	13547000											Cytoplasmic	PF05189(RNA 3'-terminal phosphate cyclase (RTC), insert domain);PF01137(RNA 3'-terminal phosphate cyclase)
AAX52912.1	AAX52912.1MHCclassIIbantigen[Paralichthysolivaceus]	AAX52912.1 MHC class IIb antigen [Paralichthys olivaceus]	1	10	1	1	48.8	27.777				46636000		127500000					GO:0006955(BP:immune response);GO:0002504(BP:antigen processing and presentation of peptide or polysaccharide antigen via MHC class II);GO:0016021(CC:integral component of membrane);GO:0042613(CC:MHC class II protein complex)	K06752(MHC2)	ko04145(Phagosome);ko04514(Cell adhesion molecules)	PlasmaMembrane	PF00969(Class II histocompatibility antigen, beta domain);PF07654(Immunoglobulin C1-set domain)
ACJ12674.1	ACJ12674.1MHCclassIaantigen,partial[Paralichthysolivaceus]	ACJ12674.1 MHC class Ia antigen, partial [Paralichthys olivaceus]	1	1	1	1	14.9	10.262				79778000	44926000						GO:0006955(BP:immune response)	K06751(MHC1)	ko04144(Endocytosis);ko04218(Cellular senescence);ko04145(Phagosome);ko04514(Cell adhesion molecules)	Extracellular	PF00129(Class I Histocompatibility antigen, domains alpha 1 and 2)
BAC53787.1	BAC53787.1carboxypeptidaseA2[Paralichthysolivaceus];XP_019934271.1PREDICTED:carboxypeptidaseA2-like[Paralichthysolivaceus]	BAC53787.1 carboxypeptidase A2 [Paralichthys olivaceus];XP_019934271.1 PREDICTED: carboxypeptidase A2-like [Paralichthys olivaceus]	2	1	1	1	5.3	47.743				18266000	16224000						GO:0006508(BP:proteolysis);GO:0004181(MF:metallocarboxypeptidase activity);GO:0008270(MF:zinc ion binding)			Cytoplasmic	PF02244(Carboxypeptidase activation peptide);PF00246(Zinc carboxypeptidase)
XP_019933902.1	XP_019933902.1PREDICTED:proteinNipSnaphomolog3B-like,partial[Paralichthysolivaceus];XP_019933655.1PREDICTED:proteinNipSnaphomolog3B-like,partial[Paralichthysolivaceus]	XP_019933902.1 PREDICTED: protein NipSnap homolog 3B-like, partial [Paralichthys olivaceus];XP_019933655.1 PREDICTED: protein NipSnap homolog 3B-like, partial [Paralichthys olivaceus]	2	2	2	2	27.7	21.455				26476000	26908000									Mitochondrial	PF07978(NIPSNAP)
XP_019933680.1	XP_019933680.1PREDICTED:sortingnexin-2-like[Paralichthysolivaceus]	XP_019933680.1 PREDICTED: sorting nexin-2-like [Paralichthys olivaceus]	1	2	2	2	32.1	12.962				41382000	13529000	15045000					GO:0006886(BP:intracellular protein transport);GO:0006897(BP:endocytosis);GO:0030904(CC:retromer complex);GO:0005622(CC:intracellular);GO:0035091(MF:phosphatidylinositol binding)			Cytoplasmic;Nuclear	PF09325(Vps5 C terminal like)
XP_019933973.1	XP_019933973.1PREDICTED:tyrosine-proteinkinaseCSK-likeisoformX2[Paralichthysolivaceus];XP_019933972.1PREDICTED:tyrosine-proteinkinaseCSK-likeisoformX1[Paralichthysolivaceus];XP_019933971.1PREDICTED:tyrosine-proteinkinaseCSK-likeisoformX1[Paralichthysolivaceus]	XP_019933973.1 PREDICTED: tyrosine-protein kinase CSK-like isoform X2 [Paralichthys olivaceus];XP_019933972.1 PREDICTED: tyrosine-protein kinase CSK-like isoform X1 [Paralichthys olivaceus];XP_019933971.1 PREDICTED: tyrosine-protein kinase CSK-like isoform	3	3	3	3	12.7	50.717				12135000	19526000	17124000					GO:0060027(BP:convergent extension involved in gastrulation);GO:0018108(BP:peptidyl-tyrosine phosphorylation);GO:0004715(MF:non-membrane spanning protein tyrosine kinase activity);GO:0005524(MF:ATP binding)			Cytoplasmic	PF00017(SH2 domain);PF07714(Protein tyrosine kinase);PF00018(SH3 domain)
XP_019934750.1	XP_019934750.1PREDICTED:interleukin-1receptor-associatedkinase4isoformX2[Paralichthysolivaceus];XP_019934749.1PREDICTED:interleukin-1receptor-associatedkinase4isoformX1[Paralichthysolivaceus]	XP_019934750.1 PREDICTED: interleukin-1 receptor-associated kinase 4 isoform X2 [Paralichthys olivaceus];XP_019934749.1 PREDICTED: interleukin-1 receptor-associated kinase 4 isoform X1 [Paralichthys olivaceus]	2	2	2	2	10.6	52.061				8229500	11354000						GO:0016310(BP:phosphorylation);GO:0043167(MF:ion binding);GO:0004672(MF:protein kinase activity);GO:0000166(MF:nucleotide binding)	K04733(IRAK4)	ko04010(MAPK signaling pathway);ko04064(NF-kappa B signaling pathway)	Nuclear	PF00531(Death domain);PF00069(Protein kinase domain)
XP_019937520.1	XP_019937520.1PREDICTED:nuclearporecomplexproteinNup214isoformX5[Paralichthysolivaceus];XP_019937519.1PREDICTED:nuclearporecomplexproteinNup214isoformX4[Paralichthysolivaceus];XP_019937518.1PREDICTED:nuclearporecomplexproteinNup214isoformX3[Paralichthysolivaceus];XP_019937517.1PREDICTED:nuclearporecomplexproteinNup214isoformX2[Paralichthysolivaceus];XP_019937516.1PREDICTED:nuclearporecomplexprote…	XP_019937520.1 PREDICTED: nuclear pore complex protein Nup214 isoform X5 [Paralichthys olivaceus];XP_019937519.1 PREDICTED: nuclear pore complex protein Nup214 isoform X4 [Paralichthys olivaceus];XP_019937518.1 PREDICTED: nuclear pore complex protein Nup21	5	1	1	1	0.9	205.52				15735000	15528000							K14317(NUP214)	ko03013(RNA transport)	Nuclear
XP_019937678.1	XP_019937678.1PREDICTED:erbinisoformX5[Paralichthysolivaceus];XP_019937677.1PREDICTED:erbinisoformX4[Paralichthysolivaceus];XP_019937676.1PREDICTED:erbinisoformX3[Paralichthysolivaceus];XP_019937675.1PREDICTED:erbinisoformX2[Paralichthysolivaceus];XP_019937674.1PREDICTED:erbinisoformX1[Paralichthysolivaceus]	XP_019937678.1 PREDICTED: erbin isoform X5 [Paralichthys olivaceus];XP_019937677.1 PREDICTED: erbin isoform X4 [Paralichthys olivaceus];XP_019937676.1 PREDICTED: erbin isoform X3 [Paralichthys olivaceus];XP_019937675.1 PREDICTED: erbin isoform X2 [Paralich	5	2	2	2	3.2	152.46				28430000	29428000	16599000								Nuclear	PF13855(Leucine rich repeat);PF00595(PDZ domain (Also known as DHR or GLGF))
XP_019938010.1	XP_019938010.1PREDICTED:5'-AMP-activatedproteinkinasecatalyticsubunitalpha-1[Paralichthysolivaceus];XP_019937024.1PREDICTED:5'-AMP-activatedproteinkinasecatalyticsubunitalpha-2[Paralichthysolivaceus]	XP_019938010.1 PREDICTED: 5-AMP-activated protein kinase catalytic subunit alpha-1 [Paralichthys olivaceus];XP_019937024.1 PREDICTED: 5-AMP-activated protein kinase catalytic subunit alpha-2 [Paralichthys olivaceus]	2	3	3	3	6.8	64.791					15737000	9154100					GO:0006468(BP:protein phosphorylation);GO:0005524(MF:ATP binding);GO:0004674(MF:protein serine/threonine kinase activity)	K07198(PRKAA)	ko04140(Autophagy - animal);ko04151(PI3K-Akt signaling pathway);ko04152(AMPK signaling pathway);ko04150(mTOR signaling pathway);ko04530(Tight junction);ko04371(Apelin signaling pathway);ko04068(FoxO signaling pathway)	Cytoplasmic;Nuclear	PF16579(Adenylate sensor of SNF1-like protein kinase);PF00069(Protein kinase domain)
XP_019938635.1	XP_019938635.1PREDICTED:adenosinekinase-likeisoformX2[Paralichthysolivaceus];XP_019938634.1PREDICTED:adenosinekinase-likeisoformX1[Paralichthysolivaceus]	XP_019938635.1 PREDICTED: adenosine kinase-like isoform X2 [Paralichthys olivaceus];XP_019938634.1 PREDICTED: adenosine kinase-like isoform X1 [Paralichthys olivaceus]	2	4	3	3	14.8	38.226				9397100	12125000							K00856(E2.7.1.20)	ko00230(Purine metabolism)	Cytoplasmic	PF00294(pfkB family carbohydrate kinase)
XP_019938799.1	XP_019938799.1PREDICTED:bifunctionalcoenzymeAsynthase[Paralichthysolivaceus]	XP_019938799.1 PREDICTED: bifunctional coenzyme A synthase [Paralichthys olivaceus]	1	3	3	3	9.6	60.769					7527300	9971100					GO:0015937(BP:coenzyme A biosynthetic process);GO:0016310(BP:phosphorylation);GO:0004140(MF:dephospho-CoA kinase activity);GO:0005524(MF:ATP binding)	K02318(COASY)	ko00770(Pantothenate and CoA biosynthesis)	Cytoplasmic;Mitochondrial	PF01121(Dephospho-CoA kinase)
XP_019938832.1	XP_019938832.1PREDICTED:transcriptionfactorA,mitochondrial[Paralichthysolivaceus]	XP_019938832.1 PREDICTED: transcription factor A, mitochondrial [Paralichthys olivaceus]	1	2	2	2	7.2	31.844				21236000		29124000						K11830(TFAM)	ko04371(Apelin signaling pathway)	Nuclear	PF00505(HMG (high mobility group) box);PF09011(HMG-box domain)
XP_019966906.1	XP_019966906.1PREDICTED:histoneacetyltransferaseKAT7,partial[Paralichthysolivaceus];XP_019939180.1PREDICTED:histoneacetyltransferaseKAT7-likeisoformX2[Paralichthysolivaceus];XP_019939177.1PREDICTED:histoneacetyltransferaseKAT7-likeisoformX1[Paralichthysolivaceus];XP_019966740.1PREDICTED:histoneacetyltransferaseKAT7-like,partial[Paralichthysolivaceus]	XP_019966906.1 PREDICTED: histone acetyltransferase KAT7, partial [Paralichthys olivaceus];XP_019939180.1 PREDICTED: histone acetyltransferase KAT7-like isoform X2 [Paralichthys olivaceus];XP_019939177.1 PREDICTED: histone acetyltransferase KAT7-like isofo	4	1	1	1	6.4	44.308				11824000	6299200	10781000								Nuclear	PF01853(MOZ/SAS family)
XP_019939370.1	XP_019939370.1PREDICTED:C-typelectindomainfamily4memberF-like[Paralichthysolivaceus]	XP_019939370.1 PREDICTED: C-type lectin domain family 4 member F-like [Paralichthys olivaceus]	1	1	1	1	3.3	51.732				12275000	20361000	7763600					GO:0016021(CC:integral component of membrane);GO:0030246(MF:carbohydrate binding)			Nuclear	PF00059(Lectin C-type domain)
XP_019940290.1	XP_019940290.1PREDICTED:60kDalysophospholipase[Paralichthysolivaceus]	XP_019940290.1 PREDICTED: 60 kDa lysophospholipase [Paralichthys olivaceus]	1	1	1	1	1.9	64.345				18362000	18244000	16028000								Cytoplasmic	PF12796(Ankyrin repeats (3 copies));PF00710(Asparaginase, N-terminal)
XP_019940495.1	XP_019940495.1PREDICTED:dehydrogenase/reductaseSDRfamilymember7[Paralichthysolivaceus]	XP_019940495.1 PREDICTED: dehydrogenase/reductase SDR family member 7 [Paralichthys olivaceus]	1	2	2	2	5.7	37.217				58862000	69470000	88059000								PlasmaMembrane	PF00106(short chain dehydrogenase)
XP_019940811.1	XP_019940811.1PREDICTED:UPF0317proteinC14orf159homolog,mitochondrialisoformX2[Paralichthysolivaceus];XP_019940810.1PREDICTED:UPF0317proteinC14orf159homolog,mitochondrialisoformX1[Paralichthysolivaceus]	XP_019940811.1 PREDICTED: UPF0317 protein C14orf159 homolog, mitochondrial isoform X2 [Paralichthys olivaceus];XP_019940810.1 PREDICTED: UPF0317 protein C14orf159 homolog, mitochondrial isoform X1 [Paralichthys olivaceus]	2	1	1	1	3.9	70.079				7599000	12253000							K22210(DGLUCY)	ko00471(D-Glutamine and D-glutamate metabolism)	Cytoplasmic;Mitochondrial	PF07286(Protein of unknown function (DUF1445));PF14336(Domain of unknown function (DUF4392))
XP_019941054.1	XP_019941054.1PREDICTED:vacuolarproteinsorting-associatedprotein51homolog[Paralichthysolivaceus]	XP_019941054.1 PREDICTED: vacuolar protein sorting-associated protein 51 homolog [Paralichthys olivaceus]	1	1	1	1	3.6	67.905				6369900	6144600						GO:0048193(BP:Golgi vesicle transport);GO:0010517(BP:regulation of phospholipase activity);GO:0007030(BP:Golgi organization);GO:0044241(BP:lipid digestion);GO:0005622(CC:intracellular);GO:0030306(MF:ADP-ribosylation factor binding)			Nuclear
XP_019941456.1	XP_019941456.1PREDICTED:vacuolarprotein-sorting-associatedprotein36[Paralichthysolivaceus]	XP_019941456.1 PREDICTED: vacuolar protein-sorting-associated protein 36 [Paralichthys olivaceus]	1	5	5	5	17.8	43.117					30629000	16910000					GO:0043328(BP:protein transport to vacuole involved in ubiquitin-dependent protein catabolic process via the multivesicular body sorting pathway);GO:0000814(CC:ESCRT II complex);GO:0031902(CC:late endosome membrane);GO:0043130(MF:ubiquitin binding);GO:0032266(MF:phosphatidylinositol-3-phosphate binding)	K12190(VPS36)	ko04144(Endocytosis)	Cytoplasmic	PF04157(EAP30/Vps36 family);PF11605(Vacuolar protein sorting protein 36 Vps36)
XP_019942823.1	XP_019942823.1PREDICTED:copine-3-like[Paralichthysolivaceus]	XP_019942823.1 PREDICTED: copine-3-like [Paralichthys olivaceus]	1	3	2	2	12.2	52.688					21100000	11526000								PlasmaMembrane	PF07002(Copine);PF00168(C2 domain)
XP_019942931.1	XP_019942931.1PREDICTED:ubiquitin-likemodifier-activatingenzyme5[Paralichthysolivaceus]	XP_019942931.1 PREDICTED: ubiquitin-like modifier-activating enzyme 5 [Paralichthys olivaceus]	1	3	3	3	16.5	44.651					10993000	15169000								Cytoplasmic	PF00899(ThiF family)
XP_019944728.1	XP_019944728.1PREDICTED:brefeldinA-inhibitedguaninenucleotide-exchangeprotein2-likeisoformX4[Paralichthysolivaceus];XP_019944727.1PREDICTED:brefeldinA-inhibitedguaninenucleotide-exchangeprotein2-likeisoformX3[Paralichthysolivaceus];XP_019944725.1PREDICTED:brefeldinA-inhibitedguaninenucleotide-exchangeprotein2-likeisoformX2[Paralichthysolivaceus];XP_019944724.1PREDICTED:brefeldinA-inhibitedguanine…	XP_019944728.1 PREDICTED: brefeldin A-inhibited guanine nucleotide-exchange protein 2-like isoform X4 [Paralichthys olivaceus];XP_019944727.1 PREDICTED: brefeldin A-inhibited guanine nucleotide-exchange protein 2-like isoform X3 [Paralichthys olivaceus];XP	6	2	2	2	1.5	208.63				10180000		7316600						K18442(ARFGEF)	ko04144(Endocytosis)	Nuclear	PF12783(Guanine nucleotide exchange factor in Golgi transport N-terminal);PF16213(Dimerisation and cyclophilin-binding domain of Mon2);PF01369(Sec7 domain);PF09324(Domain of unknown function (DUF1981))
XP_019943825.1	XP_019943825.1PREDICTED:proteinCASPisoformX1[Paralichthysolivaceus];XP_019943826.1PREDICTED:proteinCASPisoformX2[Paralichthysolivaceus]	XP_019943825.1 PREDICTED: protein CASP isoform X1 [Paralichthys olivaceus];XP_019943826.1 PREDICTED: protein CASP isoform X2 [Paralichthys olivaceus]	2	1	1	1	1.5	148.09				8355700		8324000								Nuclear	PF02376(CUT domain);PF00046(Homeobox domain)
XP_019944091.1	XP_019944091.1PREDICTED:ras-relatedproteinRab-4BisoformX2[Paralichthysolivaceus];XP_019944090.1PREDICTED:ras-relatedproteinRab-4BisoformX1[Paralichthysolivaceus]	XP_019944091.1 PREDICTED: ras-related protein Rab-4B isoform X2 [Paralichthys olivaceus];XP_019944090.1 PREDICTED: ras-related protein Rab-4B isoform X1 [Paralichthys olivaceus]	2	1	1	1	6.6	23.778					29648000	16680000					GO:0007264(BP:small GTPase mediated signal transduction);GO:0005622(CC:intracellular);GO:0005525(MF:GTP binding);GO:0016787(MF:hydrolase activity)			Cytoplasmic	PF00071(Ras family)
XP_019947854.1	XP_019947854.1PREDICTED:eukaryotictranslationinitiationfactor1[Paralichthysolivaceus];XP_019944372.1PREDICTED:cadherin-23[Paralichthysolivaceus]	XP_019947854.1 PREDICTED: eukaryotic translation initiation factor 1 [Paralichthys olivaceus];XP_019944372.1 PREDICTED: cadherin-23 [Paralichthys olivaceus]	2	1	1	1	9.9	12.718				43208000	53618000	10425000					GO:0006413(BP:translational initiation);GO:0003743(MF:translation initiation factor activity)	K03113(EIF1)	ko03013(RNA transport)	Cytoplasmic;Nuclear	PF01253(Translation initiation factor SUI1)
XP_019945342.1	XP_019945342.1PREDICTED:ATP-dependent(S)-NAD(P)H-hydratedehydrataseisoformX5[Paralichthysolivaceus];XP_019945340.1PREDICTED:ATP-dependent(S)-NAD(P)H-hydratedehydrataseisoformX4[Paralichthysolivaceus];XP_019945339.1PREDICTED:ATP-dependent(S)-NAD(P)H-hydratedehydrataseisoformX3[Paralichthysolivaceus];XP_019945338.1PREDICTED:ATP-dependent(S)-NAD(P)H-hydratedehydrataseisoformX2[Paralichthysolivaceus]…	XP_019945342.1 PREDICTED: ATP-dependent (S)-NAD(P)H-hydrate dehydratase isoform X5 [Paralichthys olivaceus];XP_019945340.1 PREDICTED: ATP-dependent (S)-NAD(P)H-hydrate dehydratase isoform X4 [Paralichthys olivaceus];XP_019945339.1 PREDICTED: ATP-dependent	5	2	2	2	15.3	32.203				15864000	13995000									Cytoplasmic	PF01256(Carbohydrate kinase)
XP_019946440.1	XP_019946440.1PREDICTED:tRNA(cytosine(34)-C(5))-methyltransferase[Paralichthysolivaceus]	XP_019946440.1 PREDICTED: tRNA (cytosine(34)-C(5))-methyltransferase [Paralichthys olivaceus]	1	2	2	2	5.1	85.813				7572200		153090000					GO:0032259(BP:methylation);GO:0008168(MF:methyltransferase activity)			Nuclear	PF01189(16S rRNA methyltransferase RsmB/F)
XP_019946941.1	XP_019946941.1PREDICTED:protoporphyrinogenoxidase[Paralichthysolivaceus]	XP_019946941.1 PREDICTED: protoporphyrinogen oxidase [Paralichthys olivaceus]	1	1	1	1	4.2	51.771				25341000	19448000						GO:0008152(BP:metabolic process);GO:0016491(MF:oxidoreductase activity)	K00231(PPOX)	ko00860(Porphyrin and chlorophyll metabolism)	PlasmaMembrane;Mitochondrial	PF01593(Flavin containing amine oxidoreductase)
XP_019947112.1	XP_019947112.1PREDICTED:uncharacterizedproteinLOC109632327[Paralichthysolivaceus]	XP_019947112.1 PREDICTED: uncharacterized protein LOC109632327 [Paralichthys olivaceus]	1	1	1	1	3.5	39.367					125400000	2233500000								Cytoplasmic;Nuclear	PF00386(C1q domain)
XP_019948039.1	XP_019948039.1PREDICTED:nuclearrespiratoryfactor1[Paralichthysolivaceus]	XP_019948039.1 PREDICTED: nuclear respiratory factor 1 [Paralichthys olivaceus]	1	3	3	3	7.7	54.052				31303000	35961000	37170000					GO:0045494(BP:photoreceptor cell maintenance);GO:0070417(BP:cellular response to cold);GO:0014823(BP:response to activity);GO:0003407(BP:neural retina development)	K11831(NRF1)	ko04371(Apelin signaling pathway)	Nuclear	PF10491(NLS-binding and DNA-binding and dimerisation domains of Nrf1)
XP_019948040.1	XP_019948040.1PREDICTED:cytoskeleton-associatedprotein4[Paralichthysolivaceus]	XP_019948040.1 PREDICTED: cytoskeleton-associated protein 4 [Paralichthys olivaceus]	1	2	2	2	8	54.253				7804900		15577000					GO:0016021(CC:integral component of membrane)	K13999(CKAP4)	ko04141(Protein processing in endoplasmic reticulum)	Cytoplasmic;Nuclear
XP_019948064.1	XP_019948064.1PREDICTED:transmembraneprotein209[Paralichthysolivaceus];XP_019948063.1PREDICTED:transmembraneprotein209[Paralichthysolivaceus]	XP_019948064.1 PREDICTED: transmembrane protein 209 [Paralichthys olivaceus];XP_019948063.1 PREDICTED: transmembrane protein 209 [Paralichthys olivaceus]	2	1	1	1	2.3	62.48				16101000	11523000	16938000					GO:0016021(CC:integral component of membrane)			Nuclear	PF09786(Cytochrome B561, N terminal)
XP_019950068.1	XP_019950068.1PREDICTED:ketosamine-3-kinase-like[Paralichthysolivaceus]	XP_019950068.1 PREDICTED: ketosamine-3-kinase-like [Paralichthys olivaceus]	1	1	1	1	4.9	34.729					6211000	10809000								Cytoplasmic	PF03881(Fructosamine kinase)
XP_019952975.1	XP_019952975.1PREDICTED:translationinitiationfactoreIF-2Bsubunitdelta[Paralichthysolivaceus]	XP_019952975.1 PREDICTED: translation initiation factor eIF-2B subunit delta [Paralichthys olivaceus]	1	4	4	4	11.3	59.221				24257000		19805000					GO:0044237(BP:cellular metabolic process)	K03680(EIF2B4)	ko03013(RNA transport)	Nuclear	PF01008(Initiation factor 2 subunit family)
XP_019953817.1	XP_019953817.1PREDICTED:trimericintracellularcationchanneltypeA[Paralichthysolivaceus]	XP_019953817.1 PREDICTED: trimeric intracellular cation channel type A [Paralichthys olivaceus]	1	1	1	1	6.2	32.549					23260000	13399000					GO:0098655(BP:cation transmembrane transport);GO:0015672(BP:monovalent inorganic cation transport);GO:0016021(CC:integral component of membrane);GO:0005261(MF:cation channel activity)			PlasmaMembrane	PF05197(TRIC channel)
XP_019955310.1	XP_019955310.1PREDICTED:ephrin-B2[Paralichthysolivaceus];XP_019955309.1PREDICTED:ephrin-B2[Paralichthysolivaceus]	XP_019955310.1 PREDICTED: ephrin-B2 [Paralichthys olivaceus];XP_019955309.1 PREDICTED: ephrin-B2 [Paralichthys olivaceus]	2	3	3	3	16.1	37.238				23929000	25586000	25251000								Extracellular;PlasmaMembrane;Cytoplasmic	PF00812(Ephrin)
XP_019955639.1	XP_019955639.1PREDICTED:proteinS100-A11-like[Paralichthysolivaceus]	XP_019955639.1 PREDICTED: protein S100-A11-like [Paralichthys olivaceus]	1	1	1	1	19.8	10.972				14781000	12994000	9281900					GO:0005488(MF:binding)			Extracellular	PF01023(S-100/ICaBP type calcium binding domain)
XP_019956782.1	XP_019956782.1PREDICTED:hemogenisoformX1[Paralichthysolivaceus]	XP_019956782.1 PREDICTED: hemogen isoform X1 [Paralichthys olivaceus]	1	9	2	2	24.5	33.366				72016000	82500000	138180000								Nuclear
XP_019957398.1	XP_019957398.1PREDICTED:SUNdomain-containingprotein1isoformX9[Paralichthysolivaceus];XP_019957397.1PREDICTED:SUNdomain-containingprotein1isoformX8[Paralichthysolivaceus];XP_019957396.1PREDICTED:SUNdomain-containingprotein1isoformX7[Paralichthysolivaceus];XP_019957395.1PREDICTED:SUNdomain-containingprotein1isoformX7[Paralichthysolivaceus];XP_019957394.1PREDICTED:SUNdomain-containingprotein1isoform…	XP_019957398.1 PREDICTED: SUN domain-containing protein 1 isoform X9 [Paralichthys olivaceus];XP_019957397.1 PREDICTED: SUN domain-containing protein 1 isoform X8 [Paralichthys olivaceus];XP_019957396.1 PREDICTED: SUN domain-containing protein 1 isoform X7	11	1	1	1	2.2	108.16					21197000	21367000								PlasmaMembrane;Nuclear	PF07738(Sad1 / UNC-like C-terminal);PF09387(Mitochondrial RNA binding protein MRP)
XP_019957816.1	XP_019957816.1PREDICTED:DDRGKdomain-containingprotein1[Paralichthysolivaceus]	XP_019957816.1 PREDICTED: DDRGK domain-containing protein 1 [Paralichthys olivaceus]	1	2	2	2	12.8	34.615					35643000	45918000					GO:0016021(CC:integral component of membrane)			Extracellular;Cytoplasmic;Nuclear	PF09756(DDRGK domain)
XP_019958822.1	XP_019958822.1PREDICTED:glucocorticoidmodulatoryelement-bindingprotein2-like[Paralichthysolivaceus];XP_019958821.1PREDICTED:glucocorticoidmodulatoryelement-bindingprotein2-like[Paralichthysolivaceus];XP_019958820.1PREDICTED:glucocorticoidmodulatoryelement-bindingprotein2-like[Paralichthysolivaceus];XP_019958819.1PREDICTED:glucocorticoidmodulatoryelement-bindingprotein2-like[Paralichthysolivaceus]	XP_019958822.1 PREDICTED: glucocorticoid modulatory element-binding protein 2-like [Paralichthys olivaceus];XP_019958821.1 PREDICTED: glucocorticoid modulatory element-binding protein 2-like [Paralichthys olivaceus];XP_019958820.1 PREDICTED: glucocorticoid	4	1	1	1	3.6	56.694				13703000	9489200	11663000								Nuclear	PF01342(SAND domain)
XP_019959089.1	XP_019959089.1PREDICTED:glucocorticoidreceptor-like[Paralichthysolivaceus];XP_019959011.1PREDICTED:glucocorticoidreceptor-like[Paralichthysolivaceus]	XP_019959089.1 PREDICTED: glucocorticoid receptor-like [Paralichthys olivaceus];XP_019959011.1 PREDICTED: glucocorticoid receptor-like [Paralichthys olivaceus]	2	1	1	1	2.5	85.764				5916100		6568100					GO:0043401(BP:steroid hormone mediated signaling pathway);GO:0006351(BP:transcription, DNA-templated);GO:0046872(MF:metal ion binding);GO:0003677(MF:DNA binding);GO:0003707(MF:steroid hormone receptor activity)	K05771(NR3C1)	ko04080(Neuroactive ligand-receptor interaction)	Nuclear	PF00104(Ligand-binding domain of nuclear hormone receptor);PF02155(Glucocorticoid receptor);PF00105(Zinc finger, C4 type (two domains))
XP_019959386.1	XP_019959386.1PREDICTED:dihydropteridinereductase[Paralichthysolivaceus]	XP_019959386.1 PREDICTED: dihydropteridine reductase [Paralichthys olivaceus]	1	3	3	3	26.7	24.722					43213000	42635000						K00357(QDPR)	ko00790(Folate biosynthesis)		PF13561(Enoyl-(Acyl carrier protein) reductase)
XP_019959892.1	XP_019959892.1PREDICTED:cAMP-dependentproteinkinasetypeI-alpharegulatorysubunit-likeisoformX2[Paralichthysolivaceus];XP_019959891.1PREDICTED:cAMP-dependentproteinkinasetypeI-alpharegulatorysubunit-likeisoformX1[Paralichthysolivaceus]	XP_019959892.1 PREDICTED: cAMP-dependent protein kinase type I-alpha regulatory subunit-like isoform X2 [Paralichthys olivaceus];XP_019959891.1 PREDICTED: cAMP-dependent protein kinase type I-alpha regulatory subunit-like isoform X1 [Paralichthys olivaceus	2	9	3	2	28.8	43.02				17741000	29059000	15520000					GO:0045859(BP:regulation of protein kinase activity);GO:0005952(CC:cAMP-dependent protein kinase complex);GO:0030552(MF:cAMP binding);GO:0008603(MF:cAMP-dependent protein kinase regulator activity);GO:0016301(MF:kinase activity)			Nuclear	PF02197(Regulatory subunit of type II PKA R-subunit);PF00027(Cyclic nucleotide-binding domain)
XP_019960138.1	XP_019960138.1PREDICTED:microtubule-actincross-linkingfactor1-like,partial[Paralichthysolivaceus]	XP_019960138.1 PREDICTED: microtubule-actin cross-linking factor 1-like, partial [Paralichthys olivaceus]	1	2	2	2	4.9	83.614				16811000		13002000								Cytoplasmic	PF00435(Spectrin repeat)
XP_019960481.1	XP_019960481.1PREDICTED:uncharacterizedproteinLOC109640744[Paralichthysolivaceus]	XP_019960481.1 PREDICTED: uncharacterized protein LOC109640744 [Paralichthys olivaceus]	1	3	3	3	3.9	119.24				36108000		68512000								PlasmaMembrane	PF13927(Immunoglobulin domain);PF13895(Immunoglobulin domain);PF07810(TMC domain)
XP_019962697.1	XP_019962697.1PREDICTED:dihydropyrimidinase-relatedprotein5-like,partial[Paralichthysolivaceus]	XP_019962697.1 PREDICTED: dihydropyrimidinase-related protein 5-like, partial [Paralichthys olivaceus]	1	3	2	2	38.6	16.972					51928000	46104000								Cytoplasmic	PF01979(Amidohydrolase family)
XP_019964706.1	XP_019964706.1PREDICTED:putativedeoxyribonucleaseTATDN1[Paralichthysolivaceus]	XP_019964706.1 PREDICTED: putative deoxyribonuclease TATDN1 [Paralichthys olivaceus]	1	1	1	1	5.5	34.916				11023000		11264000					GO:0016788(MF:hydrolase activity, acting on ester bonds)			Cytoplasmic	PF01026(TatD related DNase)
XP_019964811.1	XP_019964811.1PREDICTED:acyl-CoAsynthetasefamilymember2,mitochondrial-like[Paralichthysolivaceus]	XP_019964811.1 PREDICTED: acyl-CoA synthetase family member 2, mitochondrial-like [Paralichthys olivaceus]	1	3	3	3	13.9	38.872				22141000		20077000					GO:0008152(BP:metabolic process);GO:0003824(MF:catalytic activity)			Extracellular;Mitochondrial	PF00501(AMP-binding enzyme)
XP_019965029.1	XP_019965029.1PREDICTED:elongationfactorTs,mitochondrial[Paralichthysolivaceus]	XP_019965029.1 PREDICTED: elongation factor Ts, mitochondrial [Paralichthys olivaceus]	1	1	1	1	3.9	33.816					14433000	13561000								Cytoplasmic	PF00889(Elongation factor TS)
XP_019966512.1	XP_019966512.1PREDICTED:cullin-1,partial[Paralichthysolivaceus]	XP_019966512.1 PREDICTED: cullin-1, partial [Paralichthys olivaceus]	1	2	2	2	4.5	86.785					17769000	8016700					GO:0006511(BP:ubiquitin-dependent protein catabolic process);GO:0031461(CC:cullin-RING ubiquitin ligase complex);GO:0031625(MF:ubiquitin protein ligase binding)	K03347(CUL1)	ko04111(Cell cycle - yeast);ko04114(Oocyte meiosis);ko04340(Hedgehog signaling pathway);ko04141(Protein processing in endoplasmic reticulum);ko04310(Wnt signaling pathway);ko04350(TGF-beta signaling pathway);ko04120(Ubiquitin mediated proteolysis);ko04110(Cell cycle);ko04341(Hedgehog signaling pathway - fly)	Nuclear	PF10557(Cullin protein neddylation domain);PF00888(Cullin family)
XP_019966597.1	XP_019966597.1PREDICTED:ribonucleaseH2subunitB[Paralichthysolivaceus]	XP_019966597.1 PREDICTED: ribonuclease H2 subunit B [Paralichthys olivaceus]	1	1	1	1	5.2	34.639					24019000	8576700						K10744(RNASEH2B)	ko03030(DNA replication)	Nuclear	PF09468(Ydr279p protein family (RNase H2 complex component))
XP_019966801.1	XP_019966801.1PREDICTED:poly[ADP-ribose]polymerase4-like,partial[Paralichthysolivaceus]	XP_019966801.1 PREDICTED: poly [ADP-ribose] polymerase 4-like, partial [Paralichthys olivaceus]	1	4	4	4	8.6	65.383					10585000	8189100					GO:0016740(MF:transferase activity)	K10798(PARP2_3_4)	ko03410(Base excision repair);ko04210(Apoptosis)	Nuclear	PF16589(BRCT domain, a BRCA1 C-terminus domain);PF00644(Poly(ADP-ribose) polymerase catalytic domain)
XP_019967312.1	XP_019967312.1PREDICTED:ran-bindingprotein3isoformX3[Paralichthysolivaceus];XP_019967326.1PREDICTED:ran-bindingprotein3isoformX5[Paralichthysolivaceus];XP_019967305.1PREDICTED:ran-bindingprotein3isoformX2[Paralichthysolivaceus];XP_019967319.1PREDICTED:ran-bindingprotein3isoformX4[Paralichthysolivaceus];XP_019967299.1PREDICTED:ran-bindingprotein3isoformX1[Paralichthysolivaceus]	XP_019967312.1 PREDICTED: ran-binding protein 3 isoform X3 [Paralichthys olivaceus];XP_019967326.1 PREDICTED: ran-binding protein 3 isoform X5 [Paralichthys olivaceus];XP_019967305.1 PREDICTED: ran-binding protein 3 isoform X2 [Paralichthys olivaceus];XP_0	5	3	3	3	9.6	52.268				84783000	63422000									Nuclear	PF00638(RanBP1 domain)
XP_019968380.1	XP_019968380.1PREDICTED:nuclearporecomplexproteinNup107-like,partial[Paralichthysolivaceus]	XP_019968380.1 PREDICTED: nuclear pore complex protein Nup107-like, partial [Paralichthys olivaceus]	1	2	2	2	6.2	52.974					33424000	27906000					GO:0051292(BP:nuclear pore complex assembly);GO:0006406(BP:mRNA export from nucleus);GO:0005643(CC:nuclear pore)	K14301(NUP107)	ko03013(RNA transport)	Nuclear	PF04121(Nuclear pore protein 84 / 107)
XP_019968563.1	XP_019968563.1PREDICTED:RNA-bindingproteinNOB1,partial[Paralichthysolivaceus]	XP_019968563.1 PREDICTED: RNA-binding protein NOB1, partial [Paralichthys olivaceus]	1	1	1	1	3.3	51.083				7788600	7199700						GO:0000469(BP:cleavage involved in rRNA processing);GO:0090502(BP:RNA phosphodiester bond hydrolysis, endonucleolytic);GO:0042274(BP:ribosomal small subunit biogenesis);GO:0004521(MF:endoribonuclease activity)	K11883(NOB1)	ko03008(Ribosome biogenesis in eukaryotes)	Nuclear	PF17146(PIN domain of ribonuclease);PF15017(Putative WW-binding domain and destruction box);PF08772(Nin one binding (NOB1) Zn-ribbon like)
XP_019969351.1	XP_019969351.1PREDICTED:ribosomebiogenesisproteinwdr12-like,partial[Paralichthysolivaceus]	XP_019969351.1 PREDICTED: ribosome biogenesis protein wdr12-like, partial [Paralichthys olivaceus]	1	1	1	1	8.4	33.492				26840000		16505000					GO:0000463(BP:maturation of LSU-rRNA from tricistronic rRNA transcript (SSU-rRNA, 5.8S rRNA, LSU-rRNA));GO:0000466(BP:maturation of 5.8S rRNA from tricistronic rRNA transcript (SSU-rRNA, 5.8S rRNA, LSU-rRNA));GO:0005730(CC:nucleolus);GO:0005654(CC:nucleoplasm);GO:0030687(CC:preribosome, large subunit precursor);GO:0043021(MF:ribonucleoprotein complex binding)			Cytoplasmic	PF00400(WD domain, G-beta repeat);PF08154(NLE (NUC135) domain)
